# Supplementary material for: Impact of health systems interventions in primary health settings on type 2 diabetes care and health outcomes among adults in West Africa: A systematic review
Source: PLoS One. 2025 Apr 8;20(4):e0319478. doi: 10.1371/journal.pone.0319478 (PMC11978094; doi:10.1371/journal.pone.0319478)
Supplement: S1 Table — (XLSX) [file pone.0319478.s005.xlsx]

## Sheet: Sheet1
Number	First Author, year of publication	Title	Data Extractors (Date of extraction)	Eligibility of Study (Yes/No	Country	Setting	Sample Size	Study Design	Intervention Described	Health System Domain Explored						Interventions empowering clients/families	Outcome				Was Risk of Bias evaluated?	Cochrane Risk of Bias Assessment (RCTs)						Joanna Briggs Institute quality assessment tool (Quasi experimental studies)					Joanna Briggs Institute quality assessment tool (Observational Studies)				Overall Risk of Bias		Cross-cutting themes	Total Number of ( studies)	Number of studies that reported on Outcome			Grading of Recommendations, Assessment, Development and Evaluation (GRADE)					Overall GRADE
										Service Delivery	Health Workforce	Supply Chain	Health Information Systems	Finance	Leadership & Governanace		Glycemic control (HbA1C; FBS)	Adherence	Awareness	Associated Outcomes		Selection	Performance	Detection	Attrition	Reporting	Other	Clear Cause and Effect	Participants similarity	Complete follow-up	Outcomes measured in a reliable way	Appropriate statiscal analysis	Selection	Differential missclasification	Non-diffiferential missclasification	Confound					Glycemic control	Adherence	Awareness/Health Literacy	Risk of Bias across studies	Inconsistency of results	Indirectness of results	Imprecision	Publication bias
1	Asante, 2020	Pilot Mobile Phone Intervention in Promoting Type 2 Diabetes Management in an Urban Area in Ghana: A Randomized Controlled Trial	Eugene Bondzie and Kezia Amarteyfio (02/24)	Yes	Ghana	Tertiary health facility	60	RCT	Mobile phone follow-up calls by a nurse with a mean duration of 12 minutes each (2 calls per week for the first 4 weeks, followed by a weekly call for the following 8 weeks, totaling 16 calls). The research team organized a 1-day workshop to rein- force diabetes self-management education at the Diabetes Centre for all participants before the start of the intervention. The mobile phone calls were …	Enhanced patients access to care and follow-up through mobile phone calls	Applied Task sharing strategy by which nurses supported the management of type 2 diabetes					Enhanced health literacy through diabetes self management education and engaging patients to record their improvement	After 12weeks, HbA1C was significantly lower in the intervention group compared to the control group. The difference in mean HbA1C in the control group rose by 0.26% (SD = 1.30%), P = .282; 95% CI, −0.23 to +0.75, whereas that of the intervention group reduced by 1.51% (SD = 2.67%), P = .004; 95% CI, −2.51 to −0.51. Mean A1C decreased from 9.54 (SD = 2.00) to 8.03 (SD = 2.25), P = .004, in the in…	Both groups had moderate medication-taking mean adherence scores			Yes	Unclear	Unclear	Unclear	Low	Low	Low										Unclear		Interventions targeting health worker’s availability, roles and activities	8 (Amoah 2000; Asante 2020; Adjei 2015; Bello 2012; Okafor 2023; ; Ipingbemi 2021; Kolawole 2010; Correia 2020)	Reported Improvement across 5 studies	Reported improvement across 4 studies	Reported increase in only 1 study	Unclear (most information come from studies with unclear risk of bias	Not applicable	High quality	Not applicable	Not applicable	Moderate quality (due to uncertainty of risk of bias in most studies
2	Adjei D.N, 2015	The effect of electronic reminders on risk management among diabetic patients in low resourced settings	Eugene Bondzie and Kezia Amarteyfio (02/24)	Yes	Ghana	Tertiary health facility	200	RCT	An electronic health information system was built to generate appointment reminders using the cell phone numbers of patients in the intervention group, a week and a day before their next clinical appointment dates for six months. Also, the sytem notified clinicians about abnormal laboratory results and patients with high risk for diabetes complications. Additionally, prompted physicians to adhere…	Regular monthly assessment of patient's metabolic risk factors (systolic blood pressure, diastolic blood pressure, fasting blood glucose)	The electronic clinical system prompted physicians to adhere to clinical guidelines improving provider knowledge and quality of care.		The system had inbuilt scripts which reduce entry errors, prescribing errors and inappropriate laboratory test requests and results. Had alerts which notified clinicians on abnormal results, which help them to pay particular attention to high risk patients. The system also flags patients who are at high risk of complications of diabetes and allows easy identification of such patients for speciali…				The intervention group showed significant reduction in fasting plasma glucose at six months follow-up compared with control groups, −2.3 mmol/L versus −1.6 mmol/L (−0.7 mmol/L, 95% C.I. −0.886 to −0.514). After adjusting for pre-specified covariates age, sex, primary language use and use of NHIS, the intervention group had significant improvement in fasting plasma glucose −0.4 mmol/L (95% C.I. −0…	At month six, all persons living with diabetes in the intervention group 100 (100%) honoured their appointment while 88% of thosein the control group honoured their appointment. Cumulatively, 97.8% of all participants in the intervention group compared to that of the control group 89.4% honoured their clinical appointments during the six month period (p = 0.010). 2) The electronic reminder in thi…		At six months follow-up, the mean reductions of all the cardiovascular risk factors in the intervention group were significantly greater than in the control group: −1.7 kg/m2 versus −1.1 kg/m2 with between groups mean difference of −0.6 kg/m2 (95% C.I. −0.671 to −0.528) for BMI; −4.3 mmHg versus −2.8 mmHg (−1.5 mmHg 95% C.I. -1.784 to −1.215) for systolic blood pressure; −5.3 mmHg versus −3.1 mmH…	Yes	Low	N/A	Unclear	Low	Low	Low										Unclear		Interventions targeting institutional infrastructure and resources for management	4 (Amoah 2000; Attoye 2020; Ajibola 2018; Correia 2020	Reported improved control in only 1 study	Reported improvement across 3 studies	No reports	Unclear (most information come from studies with unclear risk of bias	Not applicable	Low quality	Not applicable	Not applicable	Low (due to indirectness and uncertainty of risk of bias in most studies
3	Bello, 2014	Pharmacist's intervention in the control of blood sugar levels in randomised diabetes patients at a primary health care setting in Benin City	Eugene Bondzie and Yasmin Jahan (02/24)	Yes	Nigeria	Primary health facility	170	RCT	The pharmacists counselled each patient and/or caregiver using standard procedures. Counselling covered weight reduction as well as BP and blood sugar level control. Each patient was then followed-up each month for three consecutive months by three pharmacists. This follow-up pharmacists’ intervention was carried out as the patients visited the clinic to refill their prescriptions.	Standardization of monthly follow-up care for all patients in the intervention group	Applied Task sharing strategy by which pharmacists supported the management of type 2 diabetes					Improved patients knowledge on diabetes risk management, life style modification, medication side effects.	There were significant reductions in the measured values of HbAlc and FBS following the intervention by the pharmacists at six months (p<0.001).				Yes	Low	N/A	High	Unclear	Unclear	High										High		Interventions targeting leadership and organizational culture	2 (Amoah 2000; Correia 2020	No reports	Improvement in only 1 study	No reports	Not assessed	Not applicale	Not applicable	Not applicble	Not applicable	Not applicable
4	Essien O., 2017	Intensive Patient Education Improves Glycaemic Control in Diabetes Compared to Conventional Education: A Randomised Controlled Trial in a Nigerian Tertiary Care Hospital	Yasmin Jahan and Nana Efua Afun (03/24	Yes	Nigeria	Tertiary health facility	118	RCT	Evaluated whether an intensive and systematic Diabetes Self-Management Education (DSME) programme, using structured guidelines and delivered by nurses or doctors to diabetes patient groups, improved glycaemic control compared to the existing ad hoc patient education (clinical practice was unchanged). Each education session was comprised of lectures and group discussions centred on one of the core…		Doctors and nurses were trained on how to use an diabetes education desk guide for the intensive education sessions					Group based interactive diabetes self management education was provided to patients in the intervention group	The primary analysis indicated that participants in the intensive education group had significantly lower HbA1c levels at six-month follow-up compared to participants in the conventional education group, with a mean estimated difference of -1.8 (95% CI: -2.4 to -1.2) in HbA1c percentage points				Yes	Low	High	High	Low	Low	Low										High		Interventions targeting relationships among stakeholders	6 (Debussche 2018; Essien 2017; Okafor 2023; Ojewale 2022; Mshelia 2007; Correia 2020 )	Reported improved control in 4 studies	Improvement in only 1 study	Reported increase in 2 studies	High quality (most information come from studies with low risk of bias	Not applicable	High quality	Not applicable	Not applicable	High quality
5	Debussche X, 2018	Structured peer-led diabetes self-management and support in a low-income country: The ST2EP randomised controlled trial in Mali.	Eugene Bondzie and Yasmin Jahan (03/24)	Yes	Mali	Health centers	151	RCT	The intervention included 3 courses delivered in the community by trained peer educators over 1 year. Each course was composed of 4 different thematic sessions (4–10 participants) offered over a period of 3 months (months 1–3, 7–9, and 10–12). The themes addressed were cardiovascular risk management, food intake, exercise, and blood glucose and insulin management.							Group-based interactive DSME in the intervention group. This empowerment-based approach, derived from socio-constructivist theory, takes into account the context of the illness, prevailing health practices, and the chronic dimension of the disease. It promotes patients’ understanding of key concepts in their interactions	The primary outcome was change in HbA1c levels between baseline and 12 months. At baseline the HbA1c were similar in both groups, However, the reduction in HbA1c levels between baseline and 12 months was higher (p = 0.006) in the intervention group (-1.05 [sd = 2.0]) than in the control group (-0.15[sd = 1.7]). The effect size was 0.48 (CI95%: 0.14–0.81).		Patients’ knowledge scores improved slightly, mostly due to their increased knowledge of symptoms, treatment and hypoglycaemia management	The secondary out comes were as follows: differences in anthropometric indicators (weight and body mass index [BMI], waist circumference [WC]), systolic and diastolic blood pressure	Yes	Low	High	High	Low	Low	Low										High		Interventions targeting empowering people (clients)	7 (Debussche 2018; Lamptey 2023; Essien 2017; Okafor 2023; Ojewale 2022; Kolawole 2010; Mshelia 2007)	Reported improved control in 4 studies and no relevant change in 1 study	Improvement in only 1 study	Reported increase in 2 studies	Low quality (most information come from studies with high risk of bias)	Not applicable	High quality	Not applicable	Not applicable	Moderate quality (due to high risk of bias in most studies
6	Lamptey, 2023	Change in glycaemic control with structured diabetes self-management education in urban low-resource settings: multicentre randomised trial of effectiveness.	Nana Efua Afun and Mary Agyekum (03/24)	Yes	Ghana	Two primary health facilities	206	RCT	The intervention tested was a structured DSME program which had been adapted from DESMOND: extending availability of self-management structured education programmes for people with type 2 Diabetes in low-to middle income countries (EXTEND), originally developed in the United Kingdom. The programme was further culturally adapted to the Ghanaian community.		Trained five community health nurses and one medical officer virtually, by DESMOND trainers to deliver the intervention.					One-to-one DSME in the intervention group	At 3-months follow-up, HbA1c decreased within both groups:-0·9% in the intervention group and -0·3% in the control group. Although this decrease was greater in the intervention group than in the control group, the difference between groups was not significant. There was insufficient evidence that the intervention had an effect on HbA1c. A clinically relevant reduction in HbA1c was observed in the…			Impact on diabetes self-care activities scores suggesting improvement in self-management routines	Yes	Low	High	High	Low	Low	Low										High
7	Okafor, 2023	Effect of educational intervention programme on the health-related quality of life (HRQOL) of individuals with type 2 diabetes mellitus in South-East, Nigeria	Eugene Bondzie and Ludovic Tapsoba (05/24	Yes	Nigeria	Four Tertiary health facilities	382	Quasi-experimental study	Educational intervention covered areas such as meaning, types, causes, complications of DM, adherence to diet therapy, blood glucose monitoring, physical activity/exercise, foot care, adherence to medication, recognition of symptoms of hypo and hyperglycemia, and actions to take, blood pressure monitoring, regular health checkups on eye care, health care use, 3-monthly laboratory test for glycosy…	Enhanced contact between care givers and patients through regular follow-ups						Education on general diabetes management, self-management and psychoeducation were provided to patients and their families. Psychoeducation includes information on how to explain aspects of living with an illness to family members so that they can understand the effect of the illness and assist the patient and treatment providers in the treatment program				6-months after the intervention, the experimental group made significantly better improvements in all Quality of life (QOL) domains compared to the control group (p < 0.05) The overall QOL mean score of the experimental group was observed to be significantly higher by 5.87 than the control group after the intervention (p = 0.001).	Yes							Low	Low	Low	Low	Low					Low
8	Ojewale, 2022	Family-integrated diabetes education for individuals with diabetes in South-west Nigeria	Eugene Bondzie and Ludovic Tapsoba	Yes	Nigeria	Two tertiary health facilities	170	Quasi-experimental study	People Living with Diabetes (PLWD) in the intervention group along with their family members were given an educational intervention on diabetes management and collaborative support with an information booklet provided. This was followed by three (3) complimentary Short Messaging Service (SMS) every three months reminding them of concrete ways in which they could assist/support the patient in mana…	Enhanced patient follow-up through 3 monthly SMS reminders. Patients gained access to standard screening and diagnosis by HBA1C						Patients and their families received education on diabetes management and prevention of complications. Family memebers received education on the psychosocial impact of diabetes including and their role in assisting/supporting patients in managing diabetes.	Unlike Control group, the HbA1C of patients in the intervention group improved significantly at three and six-month post-intervention, (p<0.01).		PLWD in the intervention group had significantly higher diabetes knowledge after the educational intervention (P2). Similarly, family members in the intervention group scored significantly higher on diabetes knowledge post-intervention.		Yes							Low	Low	Low	Low	Low					Low
9	Ipingbemi, 2021	Pharmacist-led intervention in treatment non-adherence and associated direct costs of management among ambulatory patients with type 2 diabetes in southwestern Nigeria	Kezia Amarteyfio and Nana Efua Afun	Yes	Nigeria	Two tertiary health facilities	201	Quasi-experimental study	Face-to-face patient-specific educational intervention which largely focused on clarification of medication doses, time of use, side effects as well as measure(s) to overcome some of the identified challenges including missed doses, types and kinds of foods, calorie intake, appropriate time of medication use in relation to meal, salt restriction, spacing of meal time and storage of food especiall…	Applied Task sharing strategy by which pharmacists supported the management of type 2 diabetes						Enhanced health literacy through diabetes management education	In the intervention group, there was a significant reduction in the HbA1c from 8.7 ± 1.5% at baseline to 7.8 ± 2.0% at 6-month (p < 0.001)			The systolic blood pressure reduced from 136.9 ± 20.7 mmHg at baseline to 131.0 ± 19.9 mmHg at 6-month (p = 0.002). In addition, there was a significant improvement in the average weekly physical activity from 775.2 ± 700.5MET at baseline to 829.3 ± 695.5MET at 6-month (p < 0.001) and a significant increase in adherence to dietary recommendations from 51.8 ± 8.8 at baseline to 56.4 ± 4.3 at 6-mon…	Yes							Low	Low	Low	Low	Low					Low
10	Amoah, A.G.B., 2000	A national diabetes care and education programme: the Ghana model	Yasmin Jahan and Nana Efua Afun	Yes	Ghana	Health facilities across the country		Pre-post	1. Enhancement of diabetes care in Ghana. 2. Development of team approach to diabetes care in Ghana. 3. Development of a national diabetes care pro- gramme using the 'top down approach'.	Programme cordinators worked with the various regional health and sub regional health and hospital administrations to provide space for the diabtes clinic and to relaease the trained personel for the programme.	A professional diabetes educational cirriculum for training health care providers at regional and subregional levels in diabetes care were also developed	To facilitate the commencement of diabetes services, basic facilities such as fridge for storing insulin, height ,measure and weighing scale were provided to needy hospitals. Dabetes medications and essential diabetes care products were to be made readily available and at reasonable prices at the various health facilities	Once the clinics started, diabetes registers were set up at the various regional and subregional hospitals and forms were designed for collection of demographic and clinical information on oatients attending the regional hopsital diabetes clinics.		In the final programme year, a National Diabetes Advisory Board was set up to advise the Minister of Health on issues related to diabetes health care policy and to play an advocacy role for control and prevention of diabetes in Ghana					At the end of 3 years, the number of health facilities with trained teams increased from 0.9% to 65.7%; all regional hospitals and 63% of sub regional hospitals run diabetes services	Yes							N/A	N/A	Low	Unclear	Unclear					Unclear
11	Mshelia DS, 2007	Effect of increased patient-physician contact time and health education in achieving diabetes mellitus management objectives in a resource-poor environment	Eugene Bondzie and Kezia Amarteyfio (03/24)	Yes	Nigeria	Tertiary health facility	220	A cross-sectional and longitudinal study	One group of 105 consecutive patients with type 2 diabetes mellitus were recruited and managed in the metabolic research unit (MRU), where health education was emphasised for five years, served as the intensively-treated cohort (ITC). Another group of 115 patients with type 2 diabetes mellitus were also recruited and managed over the same five-year period in the medical outpatient department (MOP…	Increaased consultation time, patients received standardized tests on each follow-up appointment, 2-monthly or 3-monthly					A structured group based education on diabetes management and use of monitoring devices was provided to the intervention group	Health education was re-emphasised. Patients were educated on the signs and symptoms of both hyper- and hypoglycaemia, and on the measures to be taken, especially with hypoglycaemia. They also learnt much from their peer group discussions where they were discouraged from going to traditional healers.	There was a signifi cant difference in the percentage of patients who had good fasting glycaemic control in the ITC when compared to those in the CC (52.1% versus 48.8%, p<0.05). even (7.3%) in the ITC were off the oral hypoglycaemic agents and achieved good glycaemic control with only non-pharmacological treatment alone, while there was none in the CC.			There was substantial reduction in episodes of hypoglycaemia in the ITC, enabling these patients to achieve long-term compliance with management policies, compared to those in the CC	Yes												Low	Low	High	High	High
12	Kolawole, 2008	Effectiveness of a structured diabetes education program on some non-glycemic endpoints in Nigerians with type 2 diabetes mellitus	Eugene Bondzie and Kezia Amarteyfio (03/24)	Yes	Nigeria		150	Cross-sectional comparative design	A group based diabetes self management intervention									The intervention group complied satisfactorily with their medications and physician's advice, knew and used at least one monitoring device and had better knowledge of hypoglycemia than control subjects	Compared with the control group (out-patients with type 2 DM), those in the group based DSME program had good knowledge of their disease		Yes												Low	Unclear	Unclear	Unclear	Unclear
13	Correia, 2020	Implementation and evaluation of a specialized diabetes clinic in Guinea-Bissau: lessons learnt from the field	Eugene Bondzie and Kezia Amarteyfio (03/24)	Yes	Guine-Bissau	Tertiary facility	24	Qualitative study	Training of health care professionals (HCPs) in the management of diabetic patients and establishment of a specialized diabetes clinic in the hospital	Establishment of an outpatient diabetes consultation clinic that run twice a week	Trained doctors, nurses and nutritionists on pathophysiology, risk factors, pharmacological approach, nutrition, physical activity, how to monitor diabetes, management of acute complications, management of chronic complications and patient self management education. Duties for specific health professional were assigned and protocolized. Agreements were made on the wider activities that the nurses…	Equipment was provided including devices to measure the blood glucose (glucometers, lancets, strips and glycated hemoglobin device) and anthropomorphic values (weight, height, waist circumference). Antidiabetic drugs and insulin were also provided			On a monthly basis, an audit of resources, patient turnover and provision of quality of care was assessed by the clinical director of the HNSM with feedback provided to the HUG team and partner NGOs, in order to discuss any adjustments that need to be made to improve the consultation			In addition to better management, physicians reported feeling confident in tackling allied topics of dietetic education and recommendations for therapeutic physical exercise. They understood the importance on teaching methods of insulin shots and balanced diet to PWD. Moreover, use of insulin pumps was novel for the participants. They were confident that they would be more efficient and provide a…			No
14	Ajibola, 2017	The Influence of National Health Insurance on Medication Adherence Among Outpatient Type 2 Diabetics in Southwest Nigeria	Eugene Bondzie and Kezia Amarteyfio (03/24)	Yes	Nigeria	2 secondary health facilities	110	Cross-sectional study	Evaluated the extent and impact of a national health insurance coverage for type 2 diabetes patients					Subsized/free diabetes medication and care				Patients on national health insurance had better adherence compared to those without. The patients’ monthly cost of oral antidiabetics was significantly associated with Medication adherence (P = .037)			Yes												Low	Unclear	Unclear	Unclear	Unclear
15	Attoye, 2020	An Assessment of Glycaemic Control and Modes of Health Financing among Type 2 Diabetic Patients Attending a Teaching Hospital in South-western Nigeria	Eugene Bondzie and Kezia Amarteyfio (03/24)	Yes	Nigeria	Tertiary health facility	260	Descriptive cross-sectional study	Evaluated the impact of health insurance coverage for type 2 diabetics on glycemic control					In the mode of health care financing only 15% (39) paid by health insurance (NHIS), while 85% of the respondents' payment was by out-of-pocket (OOP) payment.			Of the 260 study participants, 34.62% (90) had good glycemic control. Patients with OOP financing had poorer glycaemic control.	Significant associations were found between glycaemic control and adherence (p=0.001), glycaemic control and mode of payment (p=0.0000) and also adherence and mode of payment (p =0.002). Patients with OOP financing had poorer adherence			Yes												Low	Unclear	Unclear	Unclear	Unclear
