# Supplementary material for: Impact of health systems interventions in primary health settings on type 2 diabetes care and health outcomes among adults in West Africa: A systematic review
Source: PLoS One. 2025 Apr 8;20(4):e0319478. doi: 10.1371/journal.pone.0319478 (PMC11978094; doi:10.1371/journal.pone.0319478)
Supplement: S1 Data — (XLSX) [file pone.0319478.s006.xlsx]

## Sheet: Sheet1
Number	Article Name	Notes/ Reason for exclusion/doi/keywords/pubmed id/pmc id
1	Complete HLA genotyping of type 1 diabetes patients and controls from Mali reveals both expected and novel disease associations	RAYYAN-INCLUSION: {"Yasmin"=>"Excluded", "Eugene"=>"Excluded"} | RAYYAN-EXCLUSION-REASONS: Wrong topic,wrong topic	10.1111/tan.15319
2	Formative research to adapt the 'Diabetes Prevention Program- Power to Prevent' for implementation in Bamako, Mali	RAYYAN-INCLUSION: {"Nana Efua"=>"Excluded", "Eugene"=>"Excluded", "Kezia"=>"Excluded"} | RAYYAN-EXCLUSION-REASONS: Wrong topic	10.1186/s12913-023-10515-6
3	Randomised controlled trial on the effect of social support on disease control, mental health and health-related quality of life in people with diabetes from Côte d'Ivoire: the SoDDiCo study protocol	RAYYAN-INCLUSION: {"Eugene"=>"Excluded"} | RAYYAN-EXCLUSION-REASONS: wrong topic	10.1136/bmjopen-2022-069934
4	Prevalence of gestational diabetes mellitus and associated factors among women receiving antenatal care at a tertiary hospital in South-Western Uganda	RAYYAN-INCLUSION: {"Eugene"=>"Excluded"} | RAYYAN-EXCLUSION-REASONS: wrong topic	10.11604/pamj.2023.46.50.38355
5	Towards an integrated type 1 diabetes management in low-resource settings: barriers faced by patients and their caregivers in healthcare facilities in Ghana	RAYYAN-INCLUSION: {"Yasmin"=>"Excluded", "Eugene"=>"Excluded"} | RAYYAN-EXCLUSION-REASONS: Wrong topic,wrong topic	10.1186/s12913-023-10410-0
6	Assessing health-related quality of life of people with diabetes in Nigeria using the EQ-5D-5L: a cross-sectional study	RAYYAN-INCLUSION: {"Yasmin"=>"Excluded", "Eugene"=>"Excluded"} | RAYYAN-EXCLUSION-REASONS: Wrong topic,wrong topic	10.1038/s41598-023-49322-8
7	Frequency & factors associated with elevated lipoprotein-a among Ghanaian stroke survivors	RAYYAN-INCLUSION: {"Nana Efua"=>"Excluded", "Eugene"=>"Excluded", "Kezia"=>"Excluded"} | RAYYAN-EXCLUSION-REASONS: wrong topic,wrong demographic	10.1016/j.jns.2023.122839
8	Safety and antitumor activity of metformin plus lanreotide in patients with advanced gastro-intestinal or lung neuroendocrine tumors: the phase Ib trial MetNET2	RAYYAN-INCLUSION: {"Eugene"=>"Excluded"} | RAYYAN-EXCLUSION-REASONS: wrong topic	10.1186/s13045-023-01510-9
9	Prevalence of hypertension, diabetes, obesity, multimorbidity, and related risk factors among adult Gambians: a cross-sectional nationwide study	RAYYAN-INCLUSION: {"Eugene"=>"Excluded"} | RAYYAN-EXCLUSION-REASONS: wrong topic	10.1016/S2214-109X(23)00508-9
10	Momordica balsamina improves glucose handling in a diet-induced prediabetic rat model	RAYYAN-INCLUSION: {"Nana Efua"=>"Excluded", "Eugene"=>"Excluded", "Kezia"=>"Excluded"} | RAYYAN-EXCLUSION-REASONS: wrong topic,wrong demographic	10.1371/journal.pone.0295498
11	[Perceptions and use of Universal Health Coverage (Plan Sésame) among the elderly in Dakar (Senegal), impacts on health expenditure related to diabetes and hypertension]	RAYYAN-INCLUSION: {"Nana Efua"=>"Excluded", "Eugene"=>"Excluded"} | RAYYAN-EXCLUSION-REASONS: wrong topic	10.48327/mtsi.v3i3.2023.320
12	The role of social support and the built environment on diabetes management among structurally exposed populations in three regions in Ghana	RAYYAN-INCLUSION: {"Yasmin"=>"Excluded", "Eugene"=>"Excluded"} | RAYYAN-EXCLUSION-REASONS: Wrong topic,wrong topic	10.1186/s12889-023-17376-y
13	Health Resource Utilization among Patients with Type 2 Diabetes Mellitus In Nigeria: An Analysis from the International Diabetes Management Practice Study (IDMPS)	RAYYAN-INCLUSION: {"Nana Efua"=>"Excluded", "Eugene"=>"Excluded", "Kezia"=>"Excluded"} | RAYYAN-EXCLUSION-REASONS: wrong topic
14	Antihyperglycemic and aphrodisiac effect of West African Albizia (Albizia zygia) leaves-inclusive diet in diabetes-induced erectile dysfunctional rats	RAYYAN-INCLUSION: {"Yasmin"=>"Excluded", "Eugene"=>"Excluded"} | RAYYAN-EXCLUSION-REASONS: Wrong topic,wrong topic	10.1016/j.jep.2023.117562
15	METABOLIC SYNDROME AND ASSOCIATED RISK FACTORS AMONG SECONDARY SCHOOL ADOLESCENTS IN NORTHEAST NIGERIA	RAYYAN-INCLUSION: {"Nana Efua"=>"Excluded", "Eugene"=>"Excluded", "Kezia"=>"Excluded"} | RAYYAN-EXCLUSION-REASONS: wrong topic,wrong demographic
16	DEPRESSION AND MEDICATION ADHERENCE AMONG ALDER ADULTS WITH SELECTED CHRONIC MEDICAL CONDITIONS IN MAIDUGURI, NIGERIA	RAYYAN-INCLUSION: {"Yasmin"=>"Excluded", "Eugene"=>"Excluded"} | RAYYAN-EXCLUSION-REASONS: Wrong topic,wrong topic
17	[ANALYSIS AND COMPARISON OF SERUM LIPID PROFILE IN PATIENTS WITH DIABETIC MELLITUS AND HYPERTENSION IN A TERTIARY HEALTH CENTRE IN NORTH WEST NIGERIA]	RAYYAN-INCLUSION: {"Yasmin"=>"Excluded", "Eugene"=>"Excluded"} | RAYYAN-EXCLUSION-REASONS: Wrong topic,wrong topic
18	Mendelian randomization analyses suggest a causal role for circulating GIP and IL-1RA levels in homeostatic model assessment-derived measures of β-cell function and insulin sensitivity in Africans without type 2 diabetes	RAYYAN-INCLUSION: {"Nana Efua"=>"Excluded", "Eugene"=>"Excluded", "Kezia"=>"Excluded"} | RAYYAN-EXCLUSION-REASONS: wrong topic,wrong demographic	10.1186/s13073-023-01263-7
19	Diabetes Mellitus and HIV Infection among Newly Diagnosed Pulmonary Tuberculosis Patients in the North West Region of Cameroon: A Cross-Sectional Study	RAYYAN-INCLUSION: {"Yasmin"=>"Excluded", "Eugene"=>"Excluded"} | RAYYAN-EXCLUSION-REASONS: Wrong topic,wrong topic	10.1155/2023/5998727
20	The High Prevalence of Cardiac Autonomic Neuropathy in Selected Epilepsy Patients May Depend on the Diagnostic Methods Used	RAYYAN-INCLUSION: {"Yasmin"=>"Excluded", "Eugene"=>"Excluded"} | RAYYAN-EXCLUSION-REASONS: Wrong topic,wrong topic	10.4103/njcp.njcp_1318_21
21	Public Awareness on Perio-systemic Interplay: A Cross-Sectional Survey in South India	RAYYAN-INCLUSION: {"Eugene"=>"Excluded"} | RAYYAN-EXCLUSION-REASONS: wrong topic	10.4103/njcp.njcp_324_23
22	Analysis of cardiovascular risk factors: a retrospective epidemiological study in Guinea in 2022	RAYYAN-INCLUSION: {"Yasmin"=>"Excluded", "Eugene"=>"Excluded"} | RAYYAN-EXCLUSION-REASONS: Wrong topic,wrong topic	10.1016/j.cpcardiol.2023.102232
23	Mediation role of anxiety on social support and depression among diabetic patients in elderly caring social organizations in China during COVID-19 pandemic: a cross-sectional study	RAYYAN-INCLUSION: {"Nana Efua"=>"Excluded", "Eugene"=>"Excluded", "Kezia"=>"Excluded"} | RAYYAN-EXCLUSION-REASONS: wrong topic	10.1186/s12877-023-04502-z
24	Factors associated with hypertension among adults in high burden kidney disease areas of Jigawa State, Nigeria: A cross-sectional survey	RAYYAN-INCLUSION: {"Nana Efua"=>"Excluded", "Eugene"=>"Excluded", "Kezia"=>"Excluded"} | RAYYAN-EXCLUSION-REASONS: wrong topic,wrong demographic	10.4103/npmj.npmj_214_23
25	Early-onset diabetes in Africa: A mini-review of the current genetic profile	RAYYAN-INCLUSION: {"Eugene"=>"Excluded", "Kezia"=>"Excluded"} | RAYYAN-EXCLUSION-REASONS: wrong topic,wrong demographic	10.1016/j.ejmg.2023.104887
26	Self-care behaviors and associated factors among individuals with type 2 diabetes in Ghana: a systematic review	RAYYAN-INCLUSION: {"Yasmin"=>"Excluded", "Eugene"=>"Excluded"} | RAYYAN-EXCLUSION-REASONS: Wrong topic,wrong topic	10.1186/s12902-023-01508-x
27	High prevalence of TB multimorbidity among adults of a tertiary hospital in Sierra Leone: a cross-sectional study	RAYYAN-INCLUSION: {"Nana Efua"=>"Excluded", "Eugene"=>"Excluded", "Kezia"=>"Excluded"} | RAYYAN-EXCLUSION-REASONS: wrong topic,wrong demographic	10.1186/s13104-023-06476-y
28	Effect of educational intervention on medication reconciliation practice of hospital pharmacists in a developing country - A non-randomised controlled trial	RAYYAN-INCLUSION: {"Eugene"=>"Excluded", "Kezia"=>"Excluded"} | RAYYAN-EXCLUSION-REASONS: wrong topic,wrong demographic	10.1186/s12909-023-04844-7
29	Community-based models of care for management of type 2 diabetes mellitus among non-pregnant adults in sub-Saharan Africa: A scoping review	RAYYAN-INCLUSION: {"Yasmin"=>"Excluded", "Eugene"=>"Excluded"} | RAYYAN-EXCLUSION-REASONS: Wrong topic,wrong topic	10.1371/journal.pone.0278353
30	The effectiveness of interventions to reduce cardio-metabolic risk factors among regular street food consumers in Dar es Salaam, Tanzania: The pre-post findings from a cluster randomized trial (Registered by Pan African clinical trial registry with trial # PACTR202208642850935)	RAYYAN-INCLUSION: {"Yasmin"=>"Excluded", "Eugene"=>"Excluded"} | RAYYAN-EXCLUSION-REASONS: Wrong topic,wrong topic	10.1371/journal.pone.0289289
31	Impact of a short online course on the accuracy of non-ophthalmic diabetic retinopathy graders in recognising glaucomatous optic nerves in Vietnam	RAYYAN-INCLUSION: {"Nana Efua"=>"Excluded", "Eugene"=>"Excluded", "Kezia"=>"Excluded"} | RAYYAN-EXCLUSION-REASONS: wrong topic,wrong setting	10.1136/bmjopen-2023-076623
32	Disease awareness and healthcare utilization in rural South Africa: a comparative analysis of HIV and diabetes in the HAALSI cohort	RAYYAN-INCLUSION: {"Eugene"=>"Excluded", "Kezia"=>"Excluded"} | RAYYAN-EXCLUSION-REASONS: wrong topic	10.1186/s12889-023-17043-2
33	Assessing the vibration perception threshold in a community sample of adult Ghanaians	RAYYAN-INCLUSION: {"Yasmin"=>"Excluded", "Eugene"=>"Excluded"} | RAYYAN-EXCLUSION-REASONS: Wrong topic,wrong topic	10.1371/journal.pone.0291606
34	Comparison of the patients with diabetes mellitus using either insulin or oral antidiabetic drug in terms of difficult laryngoscopy: A randomized controlled study	RAYYAN-INCLUSION: {"Yasmin"=>"Excluded", "Eugene"=>"Excluded"} | RAYYAN-EXCLUSION-REASONS: Wrong topic,wrong topic	10.4103/njcp.njcp_635_20
35	Cardiovascular risk factors and venous thromboembolism in Kingdom of Saudi Arabia: A meta-analysis and systemic review	RAYYAN-INCLUSION: {"Yasmin"=>"Excluded", "Eugene"=>"Excluded"} | RAYYAN-EXCLUSION-REASONS: Wrong topic,wrong topic	10.4103/njcp.njcp_229_23
36	Tackling the diabetes surge in sub-Saharan Africa through novel youth-centric strategies	RAYYAN-INCLUSION: {"Yasmin"=>"Excluded", "Eugene"=>"Excluded"} | RAYYAN-EXCLUSION-REASONS: Wrong topic,wrong topic	10.1016/S2213-8587(23)00315-7
37	Physical Inactivity and Doctor-diagnosed Arthritis among Kitchen Workers in Jos	RAYYAN-INCLUSION: {"Nana Efua"=>"Excluded", "Eugene"=>"Excluded"} | RAYYAN-EXCLUSION-REASONS: wrong topic
38	The impact of diabetes in cognitive impairment: A review of current evidence and prospects for future investigations	RAYYAN-INCLUSION: {"Yasmin"=>"Excluded", "Eugene"=>"Excluded"} | RAYYAN-EXCLUSION-REASONS: Wrong topic,wrong topic	10.1097/MD.0000000000035557
39	Non-use of diabetes medication and its associated factors: a comparative analysis of female and male patients in four Sub-Saharan African countries	RAYYAN-INCLUSION: {"Nana Efua"=>"Excluded", "Eugene"=>"Excluded"} | RAYYAN-EXCLUSION-REASONS: wrong topic	10.1186/s12889-023-17038-z
40	Associations between spirometric impairments and microvascular complications in type 2 diabetes: a cross-sectional study	RAYYAN-INCLUSION: {"Yasmin"=>"Excluded", "Eugene"=>"Excluded"} | RAYYAN-EXCLUSION-REASONS: Wrong topic,wrong topic	10.1136/bmjopen-2023-075209
41	High Rates of Undiagnosed Target Organ Damage Among Adults with Elevated Blood Pressure or Diabetes Mellitus in a Community-Based Survey in Lesotho	RAYYAN-INCLUSION: {"Nana Efua"=>"Excluded", "Eugene"=>"Excluded", "Kezia"=>"Excluded"} | RAYYAN-EXCLUSION-REASONS: wrong topic	10.1007/s44197-023-00158-5
42	Treatment expectation among patients with diabetes and hypertension in a tertiary hospital, Ekiti State, Southwest Nigeria: a cross-sectional study	RAYYAN-INCLUSION: {"Yasmin"=>"Excluded", "Eugene"=>"Excluded"} | RAYYAN-EXCLUSION-REASONS: Wrong topic,wrong topic	10.11604/pamj.2023.45.143.38577
43	Comprehensive advancements in the prevention and treatment of diabetic nephropathy: A narrative review	RAYYAN-INCLUSION: {"Yasmin"=>"Excluded", "Eugene"=>"Excluded"} | RAYYAN-EXCLUSION-REASONS: Wrong topic,wrong topic	10.1097/MD.0000000000035397
44	Comparative analysis of glycated haemoglobin, fasting blood glucose and haematological parameters in Type-2 diabetes patients	RAYYAN-INCLUSION: {"Yasmin"=>"Excluded", "Eugene"=>"Excluded"} | RAYYAN-EXCLUSION-REASONS: Wrong topic,wrong topic	10.1186/s13104-023-06520-x
45	Evaluation of salivary glycated albumin in periodontitis patients with and without type 2 diabetes mellitus and its changes with non-surgical periodontal therapy	RAYYAN-INCLUSION: {"Nana Efua"=>"Excluded", "Eugene"=>"Excluded", "Kezia"=>"Excluded"} | RAYYAN-EXCLUSION-REASONS: wrong topic	10.4103/njcp.njcp_503_22
46	Lived experience of diet-related health education in type 2 diabetes and hypertension comorbidity in The Gambia	RAYYAN-INCLUSION: {"Nana Efua"=>"Excluded", "Eugene"=>"Excluded", "Kezia"=>"Excluded"} | RAYYAN-EXCLUSION-REASONS: wrong topic	10.1093/heapro/daad125
47	Prevalence of periodontitis and oral hygiene practices among diabetic and non-diabetic patients in a tertiary hospital in Lagos: a cross-sectional study	RAYYAN-INCLUSION: {"Eugene"=>"Excluded"} | RAYYAN-EXCLUSION-REASONS: wrong topic	10.11604/pamj.2023.45.131.37904
48	Diabetes knowledge and associated factors in adolescents and young adults with type 1 diabetes in Ouagadougou (Burkina Faso)	RAYYAN-INCLUSION: {"Yasmin"=>"Excluded", "Eugene"=>"Excluded"} | RAYYAN-EXCLUSION-REASONS: Wrong topic,wrong topic	10.1186/s12902-023-01469-1
49	Effect of a religious coping intervention of rational emotive behavior therapy on mental health of adult learners with type II diabetes	RAYYAN-INCLUSION: {"Eugene"=>"Excluded", "Kezia"=>"Excluded"} | RAYYAN-EXCLUSION-REASONS: wrong topic	10.1097/MD.0000000000034485
50	'The solution is we need to have a centre': a study on diabetes in Liberia	RAYYAN-INCLUSION: {"Yasmin"=>"Excluded", "Eugene"=>"Excluded"} | RAYYAN-EXCLUSION-REASONS: Wrong topic,wrong topic	10.1093/heapro/daad120
51	The usage of SGLT-2 inhibitors in the management of heart failure in rural Africa: mitigating the barriers to the optimal adoption of a novel, adjuvant therapeutic agent in the management of heart failure	RAYYAN-INCLUSION: {"Yasmin"=>"Excluded", "Eugene"=>"Excluded"} | RAYYAN-EXCLUSION-REASONS: Wrong topic,wrong topic	10.1177/17539447231202933
52	I got frightened and felt strange. I even cried a lot after the diagnosis; the experiences on the screening and management of gestational diabetes mellitus among diagnosed women	RAYYAN-INCLUSION: {"Nana Efua"=>"Excluded", "Eugene"=>"Excluded", "Kezia"=>"Excluded"} | RAYYAN-EXCLUSION-REASONS: wrong topic,wrong demographic	10.1186/s13104-023-06494-w
53	Consequences of Type-2 diabetes mellitus and Malaria co-morbidity on sperm parameters in men; a case-control study in a district hospital in the Ashanti Region of Ghana	RAYYAN-INCLUSION: {"Yasmin"=>"Excluded", "Eugene"=>"Excluded"} | RAYYAN-EXCLUSION-REASONS: Wrong topic,wrong topic	10.1371/journal.pone.0286041
54	Association between urban-rural location and prevalence of type 2 diabetes and impaired fasting glucose in West Africa: a cross-sectional population-based epidemiological study	RAYYAN-INCLUSION: {"Yasmin"=>"Excluded", "Eugene"=>"Excluded"} | RAYYAN-EXCLUSION-REASONS: Wrong topic,wrong topic	10.1136/bmjopen-2022-063318
55	Diabetes risk and provision of diabetes prevention activities in 44 low-income and middle-income countries: a cross-sectional analysis of nationally representative, individual-level survey data	RAYYAN-INCLUSION: {"Yasmin"=>"Excluded", "Eugene"=>"Excluded"} | RAYYAN-EXCLUSION-REASONS: Wrong topic,wrong topic	10.1016/S2214-109X(23)00348-0
56	Heart failure and diabetes: Understanding the bidirectional relationship	RAYYAN-INCLUSION: {"Nana Efua"=>"Excluded", "Eugene"=>"Excluded", "Kezia"=>"Excluded"} | RAYYAN-EXCLUSION-REASONS: wrong topic	10.1097/MD.0000000000034906
57	Phytochemical composition, toxicological profiling and effect on pup birth weight of Corchorus olitorius leaf extract in rats: Implications for fetal macrosomia control	RAYYAN-INCLUSION: {"Nana Efua"=>"Excluded", "Eugene"=>"Excluded"} | RAYYAN-EXCLUSION-REASONS: wrong topic	10.1016/j.jep.2023.117170
58	A systematic literature review of machine learning based risk prediction models for diabetic retinopathy progression	RAYYAN-INCLUSION: {"Yasmin"=>"Excluded", "Eugene"=>"Excluded"} | RAYYAN-EXCLUSION-REASONS: Wrong topic,wrong topic	10.1016/j.artmed.2023.102617
59	Coping and adaptation strategies among young persons living with type 1 diabetes and their caregivers: textual and photovoice analyses	RAYYAN-INCLUSION: {"Yasmin"=>"Excluded", "Eugene"=>"Excluded"} | RAYYAN-EXCLUSION-REASONS: Wrong topic,wrong topic	10.1186/s12889-023-16573-z
60	Physiological role of hydrogen sulfide in the kidney and its therapeutic implications for kidney diseases	RAYYAN-INCLUSION: {"Nana Efua"=>"Excluded", "Eugene"=>"Excluded"} | RAYYAN-EXCLUSION-REASONS: wrong topic	10.1016/j.biopha.2023.115396
61	Associations between physical activity patterns and quality of life in persons with type 2 diabetes: A cross sectional study	RAYYAN-INCLUSION: {"Yasmin"=>"Excluded", "Eugene"=>"Excluded"} | RAYYAN-EXCLUSION-REASONS: Wrong topic,wrong topic	10.1371/journal.pone.0290825
62	Assessing the Effectiveness of mHealth Interventions for Diabetes and Hypertension Management in Africa: Systematic Review and Meta-Analysis	RAYYAN-INCLUSION: {"Yasmin"=>"Excluded", "Eugene"=>"Excluded"} | RAYYAN-EXCLUSION-REASONS: Wrong topic,wrong study type	10.2196/43742
63	Maternal risk factors for low birthweight and macrosomia: a cross-sectional study in Northern Region, Ghana	RAYYAN-INCLUSION: {"Nana Efua"=>"Excluded", "Eugene"=>"Excluded", "Kezia"=>"Excluded"} | RAYYAN-EXCLUSION-REASONS: wrong topic,wrong demographic	10.1186/s41043-023-00431-0
64	Global Effect of Modifiable Risk Factors on Cardiovascular Disease and Mortality	RAYYAN-INCLUSION: {"Nana Efua"=>"Excluded", "Eugene"=>"Excluded", "Kezia"=>"Excluded"} | RAYYAN-EXCLUSION-REASONS: wrong topic,wrong demographic	10.1056/NEJMoa2206916
65	Negative association between ascaris lumbricoides seropositivity and Covid-19 severity: insights from a study in Benin	RAYYAN-INCLUSION: {"Nana Efua"=>"Excluded", "Eugene"=>"Excluded", "Kezia"=>"Excluded"} | RAYYAN-EXCLUSION-REASONS: wrong topic,wrong demographic	10.3389/fimmu.2023.1233082
66	Thyroid dysfunction and glycaemic control among Type 2 diabetes mellitus patients in Ghana: A comparative cross-sectional study	RAYYAN-INCLUSION: {"Yasmin"=>"Excluded", "Eugene"=>"Excluded"} | RAYYAN-EXCLUSION-REASONS: Wrong topic,wrong topic	10.1002/edm2.447
67	Diagnostic testing for hypertension, diabetes, and hypercholesterolaemia in low-income and middle-income countries: a cross-sectional study of data for 994 185 individuals from 57 nationally representative surveys	RAYYAN-INCLUSION: {"Eugene"=>"Excluded", "Kezia"=>"Excluded"} | RAYYAN-EXCLUSION-REASONS: wrong topic	10.1016/S2214-109X(23)00280-2
68	Association of erectile dysfunction with coronary artery disease in Type 2 Diabetes mellitus	RAYYAN-INCLUSION: {"Yasmin"=>"Excluded", "Eugene"=>"Excluded"} | RAYYAN-EXCLUSION-REASONS: Wrong topic,wrong topic	10.4314/gmj.v57i1.7
69	Determinants of visit-to-visit systolic blood pressure variability among Ghanaians with hypertension and diabetes mellitus	RAYYAN-INCLUSION: {"Yasmin"=>"Excluded", "Eugene"=>"Excluded"} | RAYYAN-EXCLUSION-REASONS: Wrong topic,wrong topic	10.4314/gmj.v57i1.5
70	Family-integrated diabetes education for individuals with diabetes in South-west Nigeria	RAYYAN-INCLUSION: {"Nana Efua"=>"Included", "Eugene"=>"Included", "Kezia"=>"Included"}	10.4314/gmj.v56i4.6
71	Profiling the Antidiabetic Potential of Compounds Identified from Fractionated Extracts of Entada africana toward Glucokinase Stimulation: Computational Insight	RAYYAN-INCLUSION: {"Eugene"=>"Excluded"} | RAYYAN-EXCLUSION-REASONS: wrong topic	10.3390/molecules28155752
72	Prevalence of haemoglobin A1c based dysglycaemia among adult community dwellers in selected states in Nigeria: a descriptive cross-sectional study	RAYYAN-INCLUSION: {"Eugene"=>"Excluded"} | RAYYAN-EXCLUSION-REASONS: wrong topic	10.3389/fendo.2023.1192491
73	Evaluation of some immune and inflammatory responses in diabetes and HIV co-morbidity	RAYYAN-INCLUSION: {"Nana Efua"=>"Excluded", "Eugene"=>"Excluded", "Kezia"=>"Excluded"} | RAYYAN-EXCLUSION-REASONS: wrong topic	10.4314/ahs.v23i1.14
74	Hyperglycaemia in pregnancy: knowledge and correlates amongst antenatal care providers in healthcare facilities in Jos, Nigeria	RAYYAN-INCLUSION: {"Nana Efua"=>"Excluded", "Eugene"=>"Excluded", "Kezia"=>"Excluded"} | RAYYAN-EXCLUSION-REASONS: wrong topic,wrong demographic	10.4314/ahs.v23i1.40
75	Plasma paraoxonase-1 activity levels in patients with type 2 diabetes mellitus in Lagos State University Teaching Hospital, Lagos, Southwest Nigeria: a cross-sectional study	RAYYAN-INCLUSION: {"Nana Efua"=>"Excluded", "Eugene"=>"Excluded"} | RAYYAN-EXCLUSION-REASONS: wrong topic	10.11604/pamj.2023.45.40.36301
76	Clinical characteristics and severity of diabetic ketoacidosis: A cross-sectional study from a tertiary hospital in Ghana	RAYYAN-INCLUSION: {"Yasmin"=>"Excluded", "Eugene"=>"Excluded"} | RAYYAN-EXCLUSION-REASONS: Wrong topic,wrong topic	10.1111/tmi.13919
77	Correlation between Red Cell Distribution Width and Glycaemic Control among Adults with Type II Diabetes Mellitus at Aminu Kano Teaching Hospital, North-Western Nigeria	RAYYAN-INCLUSION: {"Yasmin"=>"Excluded", "Eugene"=>"Excluded"} | RAYYAN-EXCLUSION-REASONS: Wrong topic,wrong topic
78	Prevalence and characteristics of metabolic syndrome and its components among adults living with and without HIV in Nigeria: a single-center study	RAYYAN-INCLUSION: {"Eugene"=>"Excluded"} | RAYYAN-EXCLUSION-REASONS: wrong topic	10.1186/s12902-023-01419-x
79	Patient perspective on barriers in type 2 diabetes self-management: A qualitative study	RAYYAN-INCLUSION: {"Nana Efua"=>"Excluded", "Eugene"=>"Excluded"} | RAYYAN-EXCLUSION-REASONS: wrong topic	10.1002/nop2.1956
80	Associations between spirometric measures and exercise capacity in type 2 diabetes	RAYYAN-INCLUSION: {"Yasmin"=>"Excluded", "Eugene"=>"Excluded"} | RAYYAN-EXCLUSION-REASONS: Wrong topic,wrong topic	10.1016/j.dsx.2023.102831
81	Synthesis, biological evaluation and molecular modelling of 3-Formyl-6-isopropylchromone derived thiosemicarbazones as α-glucosidase inhibitors	RAYYAN-INCLUSION: {"Yasmin"=>"Excluded", "Eugene"=>"Excluded"} | RAYYAN-EXCLUSION-REASONS: Wrong topic,wrong topic	10.1016/j.bioorg.2023.106739
82	Diabetes self-management education interventions and self-management in low-resource settings; a mixed methods study	RAYYAN-INCLUSION: {"Yasmin"=>"Included", "Eugene"=>"Included"}	10.1371/journal.pone.0286974
83	Predictors of anti-glycaemic medication-taking among adults with diabetes mellitus seeking care in a tertiary hospital in Cape Coast, Ghana	RAYYAN-INCLUSION: {"Eugene"=>"Excluded"} | RAYYAN-EXCLUSION-REASONS: wrong topic	10.4314/gmj.v56i3.10
84	Person-centred, integrated non-communicable disease and HIV decentralized drug distribution in Eswatini and South Africa: outcomes and challenges	RAYYAN-INCLUSION: {"Nana Efua"=>"Excluded", "Eugene"=>"Excluded"} | RAYYAN-EXCLUSION-REASONS: wrong topic,wrong setting	10.1002/jia2.26113
85	Subgroups of adult-onset diabetes: a data-driven cluster analysis in a Ghanaian population	RAYYAN-INCLUSION: {"Yasmin"=>"Excluded", "Eugene"=>"Excluded"} | RAYYAN-EXCLUSION-REASONS: Wrong topic,wrong topic	10.1038/s41598-023-37494-2
86	Assessing the Burden of Kidney Disease among Type 2 Diabetic Subjects Attending a Semi-Urban Tertiary Health Facility in South-West Nigeria	RAYYAN-INCLUSION: {"Yasmin"=>"Excluded", "Eugene"=>"Excluded"} | RAYYAN-EXCLUSION-REASONS: Wrong topic,wrong topic
87	Pure Tone Audiometry and Otoacoustic Emission Evaluation of Hearing Loss in Diabetic Patients in a Selected Urban Population of South-West Nigeria	RAYYAN-INCLUSION: {"Eugene"=>"Excluded"} | RAYYAN-EXCLUSION-REASONS: wrong topic
88	Diagnosis of Invasive Aspergillus Infections, Challenges of Neurocritical Care and Increased Risk of Hearing Loss in Diabetic Patients	RAYYAN-INCLUSION: {"Eugene"=>"Excluded", "Kezia"=>"Excluded"} | RAYYAN-EXCLUSION-REASONS: wrong topic
89	Heat stable carbetocin or oxytocin for prevention of postpartum hemorrhage among women at risk: A secondary analysis of the CHAMPION trial	RAYYAN-INCLUSION: {"Nana Efua"=>"Excluded", "Eugene"=>"Excluded", "Kezia"=>"Excluded"} | RAYYAN-EXCLUSION-REASONS: wrong topic,wrong demographic	10.1002/ijgo.14938
90	Diagnostic performance using obesity and lipid-related indices and atherogenic index of plasma to predict metabolic syndrome in the adult sudanese population	RAYYAN-INCLUSION: {"Eugene"=>"Excluded", "Kezia"=>"Excluded"} | RAYYAN-EXCLUSION-REASONS: wrong topic,wrong demographic	10.4103/njcp.njcp_692_22
91	Assessing hypertension and diabetes knowledge, attitudes and practices among residents in Akatsi South District, Ghana using the KAP questionnaire	RAYYAN-INCLUSION: {"Yasmin"=>"Excluded", "Eugene"=>"Excluded"} | RAYYAN-EXCLUSION-REASONS: Wrong topic,wrong topic	10.3389/fpubh.2023.1056999
92	Type 2 diabetes stigma and its association with clinical, psychological, and behavioral outcomes: A systematic review and meta-analysis	RAYYAN-INCLUSION: {"Yasmin"=>"Excluded", "Eugene"=>"Excluded"} | RAYYAN-EXCLUSION-REASONS: Wrong topic,wrong topic	10.1016/j.diabres.2023.110774
93	Insulin Resistance in relation to Hypertension and Dyslipidaemia among Men Clinically Diagnosed with Type 2 Diabetes	RAYYAN-INCLUSION: {"Nana Efua"=>"Excluded", "Eugene"=>"Excluded", "Kezia"=>"Excluded"} | RAYYAN-EXCLUSION-REASONS: wrong topic	10.1155/2023/8873226
94	Cancer is becoming the leading cause of death in diabetes - Authors' reply	RAYYAN-INCLUSION: {"Yasmin"=>"Excluded", "Eugene"=>"Excluded"} | RAYYAN-EXCLUSION-REASONS: Wrong topic,wrong topic	10.1016/S0140-6736(23)00446-4
95	Metabolic Profile of Individuals with and without Type 2 Diabetes from Sub-Saharan Africa	RAYYAN-INCLUSION: {"Nana Efua"=>"Excluded", "Eugene"=>"Excluded", "Kezia"=>"Excluded"} | RAYYAN-EXCLUSION-REASONS: wrong topic	10.1021/acs.jproteome.3c00070
96	A hundred years on: The role of human insulin	RAYYAN-INCLUSION: {"Yasmin"=>"Excluded", "Eugene"=>"Excluded"} | RAYYAN-EXCLUSION-REASONS: Wrong topic,wrong topic	10.47391/JPMA.22-116
97	Narratives of type 2 diabetes mellitus patients regarding the influence of social issues on diabetes self-management: Implications for patient care	RAYYAN-INCLUSION: {"Nana Efua"=>"Excluded", "Eugene"=>"Excluded", "Kezia"=>"Excluded"} | RAYYAN-EXCLUSION-REASONS: wrong topic	10.1002/nop2.1825
98	Frequency and Pattern of Shoulder Pain Syndrome in a Nigerian Tertiary Hospital	RAYYAN-INCLUSION: {"Nana Efua"=>"Excluded", "Eugene"=>"Excluded", "Kezia"=>"Excluded"} | RAYYAN-EXCLUSION-REASONS: wrong topic,wrong demographic
99	Global acceptance of COVID-19 vaccine among persons with diabetes: A systematic review and meta-analysis	RAYYAN-INCLUSION: {"Nana Efua"=>"Excluded", "Eugene"=>"Excluded", "Kezia"=>"Excluded"} | RAYYAN-EXCLUSION-REASONS: wrong topic	10.1016/j.diabres.2023.110731
100	Continuity of care among diabetic patients in Accra, Ghana	RAYYAN-INCLUSION: {"Yasmin"=>"Excluded", "Eugene"=>"Excluded"} | RAYYAN-EXCLUSION-REASONS: Wrong topic,wrong topic	10.3389/fpubh.2023.1141080
101	Healthcare system's preparedness to provide cardiovascular and diabetes-specific care in the context of geopolitical crises in Burkina Faso: a trend analysis from 2012 to 2018	RAYYAN-INCLUSION: {"Nana Efua"=>"Excluded", "Eugene"=>"Excluded", "Kezia"=>"Excluded"} | RAYYAN-EXCLUSION-REASONS: wrong topic,wrong demographic	10.1136/bmjopen-2022-065912
102	Is TNF alpha a mediator in the co-existence of malaria and type 2 diabetes in a malaria endemic population?	RAYYAN-INCLUSION: {"Nana Efua"=>"Excluded", "Eugene"=>"Excluded", "Kezia"=>"Excluded"} | RAYYAN-EXCLUSION-REASONS: wrong topic	10.3389/fimmu.2023.1028303
103	Determinants of insulin therapy among women with gestational diabetes mellitus: A cross-sectional study	RAYYAN-INCLUSION: {"Yasmin"=>"Excluded", "Eugene"=>"Excluded"} | RAYYAN-EXCLUSION-REASONS: Wrong topic,wrong topic	10.4103/njcp.njcp_447_22
104	Identification of some bioactive compounds from Trignonella foenumgraecum as possible inhibitors of PPARϒ for diabetes treatment through molecular docking studies, pharmacophore modelling and ADMET profiling: An in-silico study	RAYYAN-INCLUSION: {"Nana Efua"=>"Excluded", "Eugene"=>"Excluded", "Kezia"=>"Excluded"} | RAYYAN-EXCLUSION-REASONS: wrong topic,wrong demographic	10.1371/journal.pone.0284210
105	Burden of cardiometabolic risk factors and preclinical target organ damage among adults in Freetown, Sierra Leone: a community-based health-screening survey	RAYYAN-INCLUSION: {"Yasmin"=>"Excluded", "Eugene"=>"Excluded"} | RAYYAN-EXCLUSION-REASONS: Wrong topic,wrong topic	10.1136/bmjopen-2022-067643
106	Mixed effects logistic regression analysis of blood pressure among Ghanaians and associated risk factors	RAYYAN-INCLUSION: {"Nana Efua"=>"Excluded", "Eugene"=>"Excluded", "Kezia"=>"Excluded"} | RAYYAN-EXCLUSION-REASONS: wrong topic,wrong demographic	10.1038/s41598-023-34478-0
107	Mean quality of life of hypertensive and diabetic patients: A comparative study of patients in secondary and tertiary health facilities in Kaduna State, Nigeria	RAYYAN-INCLUSION: {"Nana Efua"=>"Excluded", "Eugene"=>"Excluded", "Kezia"=>"Excluded"} | RAYYAN-EXCLUSION-REASONS: wrong topic	10.4103/npmj.npmj_5_23
108	Influence of prior internist encounter on glycaemic control among patients with type 2 diabetes mellitus at a family practice setting in Nigeria	RAYYAN-INCLUSION: {"Nana Efua"=>"Excluded", "Eugene"=>"Excluded", "Kezia"=>"Excluded"} | RAYYAN-EXCLUSION-REASONS: wrong topic	10.4103/npmj.npmj_22_23
109	Urinary proteomics combined with home blood pressure telemonitoring for health care reform trial-First progress report	RAYYAN-INCLUSION: {"Yasmin"=>"Excluded", "Eugene"=>"Excluded"} | RAYYAN-EXCLUSION-REASONS: Wrong topic,wrong topic	10.1111/jch.14664
110	Outcome of Patients with Common Endocrine Diseases Who Had COVID-19 in two Centers in Lagos, Nigeria: A Cross-Sectional Study	RAYYAN-INCLUSION: {"Nana Efua"=>"Excluded", "Eugene"=>"Excluded"} | RAYYAN-EXCLUSION-REASONS: wrong topic
111	Effect of an Antidepressant on Medication Adherence among Type 2 Diabetic Patients with Depression Accessing Care in GOPC of FETHI	RAYYAN-INCLUSION: {"Eugene"=>"Excluded", "Kezia"=>"Excluded"} | RAYYAN-EXCLUSION-REASONS: wrong topic
112	An Evaluation of Platelet Factor 4, Beta-Thromboglobulin and Mean Platelet Volume in the Assessment of Thrombotic Risks in Subjects with Diabetes Mellitus at Lagos State University Teaching Hospital, Ikeja, Lagos, Nigeria	RAYYAN-INCLUSION: {"Yasmin"=>"Excluded", "Eugene"=>"Excluded"} | RAYYAN-EXCLUSION-REASONS: Wrong topic,wrong topic
113	Improving Metabolic Syndrome in Ghanaian Adults with Type 2 Diabetes through a Home-Based Physical Activity Program: A Feasibility Randomised Controlled Trial	RAYYAN-INCLUSION: {"Nana Efua"=>"Excluded", "Eugene"=>"Excluded", "Kezia"=>"Excluded"} | RAYYAN-EXCLUSION-REASONS: Wrong topic	10.3390/ijerph20085518
114	Diabetes care cascade and associated factors in 10 700 middle-aged adults in four sub-Saharan African countries: a cross-sectional study	RAYYAN-INCLUSION: {"Yasmin"=>"Excluded", "Eugene"=>"Excluded"} | RAYYAN-EXCLUSION-REASONS: Wrong topic,wrong topic	10.1136/bmjopen-2022-069193
115	Performance of Body Adiposity Index and Relative Fat Mass in Predicting Bioelectric Impedance Analysis-Derived Body Fat Percentage: A Cross-Sectional Study among Patients with Type 2 Diabetes in the Ho Municipality, Ghana	RAYYAN-INCLUSION: {"Nana Efua"=>"Excluded", "Eugene"=>"Excluded"} | RAYYAN-EXCLUSION-REASONS: wrong topic	10.1155/2023/1500905
116	Diagnostic performance of central and generalized adiposity in detecting risk of diabetes mellitus in adolescents	RAYYAN-INCLUSION: {"Eugene"=>"Excluded", "Kezia"=>"Excluded"} | RAYYAN-EXCLUSION-REASONS: wrong topic,wrong demographic	10.4314/ahs.v22i4.15
117	Self-Determination Theory and Quality of Life of Adults with Diabetes: A Scoping Review	RAYYAN-INCLUSION: {"Yasmin"=>"Excluded", "Eugene"=>"Excluded"} | RAYYAN-EXCLUSION-REASONS: Wrong topic,wrong topic	10.1155/2023/5341656
118	Effect of short-term glycemic control and physical activity on health-related quality of life among type 2 diabetes receiving care in a tertiary health facility in Ogun State, Nigeria: a cross-sectional study	RAYYAN-INCLUSION: {"Eugene"=>"Excluded", "Kezia"=>"Excluded"} | RAYYAN-EXCLUSION-REASONS: wrong topic	10.11604/pamj.2023.44.47.35680
119	"She is My Work": Caregiving for Older Adults With Hypertension and Diabetes Mellitus	RAYYAN-INCLUSION: {"Yasmin"=>"Excluded", "Eugene"=>"Excluded"} | RAYYAN-EXCLUSION-REASONS: Wrong topic,wrong topic	10.1177/10547738231165886
120	Study of maternal and fetal outcomes in obese women	RAYYAN-INCLUSION: {"Yasmin"=>"Excluded", "Eugene"=>"Excluded"} | RAYYAN-EXCLUSION-REASONS: Wrong topic,wrong topic	10.4103/ijph.ijph_1862_21
121	Effect of educational intervention programme on the health-related quality of life (HRQOL) of individuals with type 2 diabetes mellitus in South-East, Nigeria	RAYYAN-INCLUSION: {"Eugene"=>"Included", "Kezia"=>"Included"}	10.1186/s12902-023-01329-y
122	Comparison of toxic heavy metals in the breast milk of diabetic and non-diabetic postpartum mothers in Yenagoa, Nigeria	RAYYAN-INCLUSION: {"Yasmin"=>"Excluded", "Eugene"=>"Excluded"} | RAYYAN-EXCLUSION-REASONS: Wrong topic,wrong topic	10.1371/journal.pone.0264658
123	Multi-regulator of EZH2-PPARs Therapeutic Targets: A Hallmark for Prospective Restoration of Pancreatic Insulin Production and Cancer Dysregulation	RAYYAN-INCLUSION: {"Nana Efua"=>"Excluded", "Eugene"=>"Excluded", "Kezia"=>"Excluded"} | RAYYAN-EXCLUSION-REASONS: wrong topic,wrong demographic	10.1007/s12010-023-04433-w
124	Apigetrin-enriched Pulmeria alba extract prevents assault of STZ on pancreatic β-cells and neuronal oxidative stress with concomitant attenuation of tissue damage and suppression of inflammation in the brain of diabetic rats	RAYYAN-INCLUSION: {"Yasmin"=>"Excluded", "Eugene"=>"Excluded"} | RAYYAN-EXCLUSION-REASONS: Wrong topic,wrong topic	10.1016/j.biopha.2023.114582
125	Efficacy of intravitreal bevacizumab on diabetic macular oedema in an African population	RAYYAN-INCLUSION: {"Eugene"=>"Excluded", "Kezia"=>"Excluded"} | RAYYAN-EXCLUSION-REASONS: wrong topic	10.1007/s11845-023-03348-z
126	Effects of the Consumption of Low to Medium Glycemic Index-based Rice on the Rate of Insulin Initiation in Patients with Gestational Diabetes: A Triple-blind, Randomized, Controlled Trial	RAYYAN-INCLUSION: {"Eugene"=>"Excluded", "Kezia"=>"Excluded"} | RAYYAN-EXCLUSION-REASONS: wrong topic,wrong demographic	10.1016/j.clinthera.2023.02.009
127	Effect of circulating ceramides on adiposity and insulin resistance in patients with type 2 diabetes: An observational cross-sectional study	RAYYAN-INCLUSION: {"Eugene"=>"Excluded", "Kezia"=>"Excluded"} | RAYYAN-EXCLUSION-REASONS: wrong topic	10.1002/edm2.418
128	Peripheral arterial disease among children with type 1 diabetes mellitus in a Nigerian teaching hospital	RAYYAN-INCLUSION: {"Nana Efua"=>"Excluded", "Eugene"=>"Excluded"} | RAYYAN-EXCLUSION-REASONS: wrong topic,wrong demographic	10.1515/jpem-2022-0504
129	Willingness to Pay for Clinical Pharmacy Services Among People With Diabetes in Nigerian Community Pharmacies	RAYYAN-INCLUSION: {"Yasmin"=>"Excluded", "Eugene"=>"Excluded"} | RAYYAN-EXCLUSION-REASONS: Wrong topic,wrong topic	10.1016/j.vhri.2023.01.008
130	Gluco-friendly rice consumption: Balancing the palate with the pancreas	RAYYAN-INCLUSION: {"Nana Efua"=>"Excluded", "Eugene"=>"Excluded", "Kezia"=>"Excluded"} | RAYYAN-EXCLUSION-REASONS: wrong topic,wrong demographic	10.47391/JPMA.23-18
131	Comment on article on monkeypox, covid and diabetes	RAYYAN-INCLUSION: {"Yasmin"=>"Excluded", "Eugene"=>"Excluded"} | RAYYAN-EXCLUSION-REASONS: Wrong topic,wrong topic	10.1016/j.pcd.2023.02.004
132	Comparison of regular with NPH insulin vs. premix insulin in children and adolescents with type 1 diabetes in a resources-limited setting: a retrospective data analysis	RAYYAN-INCLUSION: {"Yasmin"=>"Excluded", "Eugene"=>"Excluded"} | RAYYAN-EXCLUSION-REASONS: Wrong topic,wrong topic	10.1515/jpem-2022-0637
133	FHL2 Genetic Polymorphisms and Pro-Diabetogenic Lipid Profile in the Multiethnic HELIUS Cohort	RAYYAN-INCLUSION: {"Nana Efua"=>"Excluded", "Eugene"=>"Excluded", "Kezia"=>"Excluded"} | RAYYAN-EXCLUSION-REASONS: wrong topic,wrong demographic	10.3390/ijms24054332
134	Molecular modelling and biological evaluation of phyto-molecules as potential activators of gluconolactone oxidase (GULO)	RAYYAN-INCLUSION: {"Nana Efua"=>"Excluded", "Eugene"=>"Excluded", "Kezia"=>"Excluded"} | RAYYAN-EXCLUSION-REASONS: wrong topic,wrong demographic	10.1080/07391102.2023.2187227
135	Type 2 diabetes prevalence, awareness, and risk factors in rural Mali: a cross-sectional study	RAYYAN-INCLUSION: {"Yasmin"=>"Excluded", "Eugene"=>"Excluded"} | RAYYAN-EXCLUSION-REASONS: Wrong topic,wrong topic	10.1038/s41598-023-29743-1
136	Assessment of left ventricular geometry in normotensive type II diabetic patients	RAYYAN-INCLUSION: {"Yasmin"=>"Excluded", "Eugene"=>"Excluded"} | RAYYAN-EXCLUSION-REASONS: Wrong topic,wrong topic	10.4103/njcp.njcp_424_22
137	The effects of education on foot care behaviors and self-efficacy in type 2 diabetes patients	RAYYAN-INCLUSION: {"Yasmin"=>"Excluded", "Eugene"=>"Excluded"} | RAYYAN-EXCLUSION-REASONS: Wrong topic,wrong topic	10.4103/njcp.njcp_690_20
138	Common and contrast determinants of peripheral artery disease and diabetic peripheral neuropathy in North Central Nigeria	RAYYAN-INCLUSION: {"Yasmin"=>"Excluded", "Eugene"=>"Excluded"} | RAYYAN-EXCLUSION-REASONS: Wrong topic,wrong topic	10.1016/j.foot.2023.101987
139	Obesity and gestational diabetes independently and collectively induce specific effects on placental structure, inflammation and endocrine function in a cohort of South African women	RAYYAN-INCLUSION: {"Nana Efua"=>"Excluded", "Eugene"=>"Excluded"} | RAYYAN-EXCLUSION-REASONS: wrong topic,wrong setting	10.1113/JP284139
140	A drug utilisation pattern in non-dialysis patients of diabetic nephropathy in a government-run tertiary care hospital in South-Asia	RAYYAN-INCLUSION: {"Yasmin"=>"Excluded", "Eugene"=>"Excluded"} | RAYYAN-EXCLUSION-REASONS: Wrong topic,wrong topic	10.1515/jbcpp-2023-0003
141	Prevalence of cardiovascular risk factors and their association with renal impairment in elderly patients with type 2 diabetes mellitus in a Nigerian tertiary hospital: a cross-sectional study	RAYYAN-INCLUSION: {"Eugene"=>"Excluded"} | RAYYAN-EXCLUSION-REASONS: wrong topic	10.11604/pamj.2022.42.233.35265
142	[Does aspirin have a place in primary cardiovascular prevention by the polypill ? Simulation study on a realistic virtual population]	RAYYAN-INCLUSION: {"Eugene"=>"Excluded", "Kezia"=>"Excluded"} | RAYYAN-EXCLUSION-REASONS: wrong topic,wrong demographic	10.1016/j.therap.2023.01.011
143	Change in glycaemic control with structured diabetes self-management education in urban low-resource settings: multicentre randomised trial of effectiveness	RAYYAN-INCLUSION: {"Yasmin"=>"Included", "Eugene"=>"Included"}	10.1186/s12913-023-09188-y
144	Prevalence and associated factors of overweight and obesity among persons with type 2 diabetes in Africa: a systematic review and meta-analysis	RAYYAN-INCLUSION: {"Eugene"=>"Excluded"} | RAYYAN-EXCLUSION-REASONS: wrong topic	10.1080/07853890.2023.2182909
145	How chronic conditions are understood, experienced and managed within African communities in Europe, North America and Australia: A synthesis of qualitative studies	RAYYAN-INCLUSION: {"Nana Efua"=>"Excluded", "Eugene"=>"Excluded", "Kezia"=>"Excluded"} | RAYYAN-EXCLUSION-REASONS: wrong topic,wrong demographic	10.1371/journal.pone.0277325
146	Prevalence of asymptomatic malaria infection by microscopy and its determinants among residents of Ido-Ekiti, Southwestern Nigeria	RAYYAN-INCLUSION: {"Eugene"=>"Excluded"} | RAYYAN-EXCLUSION-REASONS: wrong topic	10.1371/journal.pone.0280981
147	The burden of diabetic complications in subjects with type 2 diabetes attending the diabetes clinic of the Obafemi Awolowo University Teaching Hospital, Ile-Ife, Nigeria - a cross-sectional study	RAYYAN-INCLUSION: {"Yasmin"=>"Excluded", "Eugene"=>"Excluded"} | RAYYAN-EXCLUSION-REASONS: Wrong topic,wrong topic	10.11604/pamj.2022.43.148.36586
148	"We just have to help": Community health workers' informal task-shifting and task-sharing practices for hypertension and diabetes care in Nigeria	RAYYAN-INCLUSION: {"Yasmin"=>"Excluded", "Eugene"=>"Excluded"} | RAYYAN-EXCLUSION-REASONS: Wrong topic,wrong topic	10.3389/fpubh.2023.1038062
149	Oral innate immunity in patients with type 2 diabetes mellitus in a tertiary hospital in Ibadan Nigeria: a cross-sectional study	RAYYAN-INCLUSION: {"Nana Efua"=>"Excluded", "Eugene"=>"Excluded"} | RAYYAN-EXCLUSION-REASONS: wrong topic	10.11604/pamj.2022.43.134.34287
150	Cumulative insulin resistance and hyperglycemia with arterial stiffness and carotid IMT progression in 1,779 adolescents: a 9-yr longitudinal cohort study	RAYYAN-INCLUSION: {"Yasmin"=>"Excluded", "Eugene"=>"Excluded"} | RAYYAN-EXCLUSION-REASONS: Wrong topic,wrong topic	10.1152/ajpendo.00008.2023
151	Prevalence and trends of adult overweight and obesity in Nigeria - A systematic review and meta-analysis	RAYYAN-INCLUSION: {"Eugene"=>"Excluded"} | RAYYAN-EXCLUSION-REASONS: wrong topic	10.4103/njcp.njcp_1903_21
152	A plan to improve global type 1 diabetes epidemiology data	RAYYAN-INCLUSION: {"Yasmin"=>"Excluded", "Eugene"=>"Excluded"} | RAYYAN-EXCLUSION-REASONS: Wrong topic,wrong topic	10.1016/S2213-8587(23)00029-3
153	Prevalence and associated factors with peripheral neuropathies in the general population in the rural area of Adjohoun in Benin	RAYYAN-INCLUSION: {"Eugene"=>"Excluded"} | RAYYAN-EXCLUSION-REASONS: wrong topic	10.1016/j.jocn.2023.01.008
154	Acute severe asthma and its predictors of mortality in rural Southwestern Nigeria: a-five year retrospective observational study	RAYYAN-INCLUSION: {"Yasmin"=>"Excluded", "Eugene"=>"Excluded"} | RAYYAN-EXCLUSION-REASONS: Wrong topic,wrong topic	10.1177/14799731221151183
155	Content and quality of clinical practice guidelines for the management of type 2 diabetes in India: A systematic review	RAYYAN-INCLUSION: {"Yasmin"=>"Excluded", "Eugene"=>"Excluded"} | RAYYAN-EXCLUSION-REASONS: Wrong topic,wrong topic	10.1002/edm2.405
156	A systematic analysis of anti-diabetic medicinal plants from cells to clinical trials	RAYYAN-INCLUSION: {"Yasmin"=>"Excluded", "Eugene"=>"Excluded"} | RAYYAN-EXCLUSION-REASONS: Wrong topic,wrong topic	10.7717/peerj.14639
157	Perception of nurses on the use of mobile phone text messaging for the management of diabetes mellitus in rural Ghana	RAYYAN-INCLUSION: {"Nana Efua"=>"Excluded", "Eugene"=>"Excluded"} | RAYYAN-EXCLUSION-REASONS: wrong topic	10.1002/nop2.1596
158	Diabetes Mellitus and Energy Dysmetabolism in Alzheimer's Disease: Understanding the Relationships and Potential Therapeutic Targets	RAYYAN-INCLUSION: {"Yasmin"=>"Excluded", "Eugene"=>"Excluded"} | RAYYAN-EXCLUSION-REASONS: Wrong topic,wrong topic	10.2174/1573399819666230102141154
159	Dietary approach for management of Type-2 diabetes: An overview of glycemic indices of commonly consumed foods in Nigeria	RAYYAN-INCLUSION: {"Eugene"=>"Excluded", "Kezia"=>"Excluded"} | RAYYAN-EXCLUSION-REASONS: wrong topic	10.1016/j.dsx.2022.102698
160	Exploring the relationship between pancreatic fat and insulin secretion in overweight or obese women without type 2 diabetes mellitus: A preliminary investigation of the TOFI_Asia cohort	RAYYAN-INCLUSION: {"Nana Efua"=>"Excluded", "Eugene"=>"Excluded", "Kezia"=>"Excluded"} | RAYYAN-EXCLUSION-REASONS: wrong topic,wrong demographic	10.1371/journal.pone.0279085
161	Bidirectional Screening for Tuberculosis, Diabetes Mellitus and other Comorbid Conditions in a Resource Constrained Setting: A Pilot Study in Lagos, Nigeria	RAYYAN-INCLUSION: {"Yasmin"=>"Included", "Eugene"=>"Included"}
162	Process evaluation of the scale-up of integrated diabetes and hypertension care in Belgium, Cambodia and Slovenia (the SCUBY Project): a study protocol	RAYYAN-INCLUSION: {"Eugene"=>"Excluded"} | RAYYAN-EXCLUSION-REASONS: wrong topic	10.1136/bmjopen-2022-062151
163	Association of Diabetes with Meningitis Infection Risks: A Systematic Review and Meta-Analysis	RAYYAN-INCLUSION: {"Yasmin"=>"Excluded", "Eugene"=>"Excluded"} | RAYYAN-EXCLUSION-REASONS: Wrong topic,wrong topic	10.1155/2022/3996711
164	Ethnic differences in urinary monocyte chemoattractant protein-1 and heparanase-1 levels in individuals with type 2 diabetes: the HELIUS study	RAYYAN-INCLUSION: {"Nana Efua"=>"Excluded", "Eugene"=>"Excluded", "Kezia"=>"Excluded"} | RAYYAN-EXCLUSION-REASONS: wrong topic	10.1136/bmjdrc-2022-003003
165	Comparative G-Protein-Coupled Estrogen Receptor (GPER) Systems in Diabetic and Cancer Conditions: A Review	RAYYAN-INCLUSION: {"Yasmin"=>"Excluded", "Eugene"=>"Excluded"} | RAYYAN-EXCLUSION-REASONS: Wrong topic,wrong topic	10.3390/molecules27248943
166	[Prevalence and characteristics of erectile dysfunction in coronary patients in Abidjan Heart Institute of Côte d'ivoire]	RAYYAN-INCLUSION: {"Eugene"=>"Excluded"} | RAYYAN-EXCLUSION-REASONS: wrong topic	10.1016/j.ancard.2022.11.010
167	The Use of Religious Capital as a Coping Strategy in Self-care by Type 2 Diabetes Patients in a Ghanaian Hospital	RAYYAN-INCLUSION: {"Yasmin"=>"Excluded", "Eugene"=>"Excluded"} | RAYYAN-EXCLUSION-REASONS: Wrong topic,wrong topic	10.1007/s10943-022-01722-2
168	ISPAD Clinical Practice Consensus Guidelines 2022: Diabetes technologies: Glucose monitoring	RAYYAN-INCLUSION: {"Nana Efua"=>"Excluded", "Eugene"=>"Excluded", "Kezia"=>"Excluded"} | RAYYAN-EXCLUSION-REASONS: wrong topic	10.1111/pedi.13451
169	ISPAD Clinical Practice Consensus Guidelines 2022: Management and support of children and adolescents with diabetes in school	RAYYAN-INCLUSION: {"Nana Efua"=>"Excluded", "Eugene"=>"Excluded", "Kezia"=>"Excluded"} | RAYYAN-EXCLUSION-REASONS: wrong topic,wrong demographic	10.1111/pedi.13432
170	ISPAD Clinical Practice Consensus Guidelines 2022: Ramadan and other religious fasting by young people with diabetes	RAYYAN-INCLUSION: {"Nana Efua"=>"Excluded", "Eugene"=>"Excluded", "Kezia"=>"Excluded"} | RAYYAN-EXCLUSION-REASONS: wrong topic,wrong demographic	10.1111/pedi.13447
171	Identification of a novel mutation in ALMS1 in a Chinese patient with monogenic diabetic syndrome by whole-exome sequencing	RAYYAN-INCLUSION: {"Nana Efua"=>"Excluded", "Eugene"=>"Excluded", "Kezia"=>"Excluded"} | RAYYAN-EXCLUSION-REASONS: wrong topic	10.4103/njcp.njcp_544_22
172	Cancer of the Liver and its Relationship with Diabetes mellitus	RAYYAN-INCLUSION: {"Yasmin"=>"Excluded", "Eugene"=>"Excluded"} | RAYYAN-EXCLUSION-REASONS: Wrong topic,wrong topic	10.1177/15330338221119743
173	Molecular dynamics simulation and pharmacokinetics studies of ombuin and quercetin against human pancreatic α-amylase	RAYYAN-INCLUSION: {"Nana Efua"=>"Excluded", "Eugene"=>"Excluded", "Kezia"=>"Excluded"} | RAYYAN-EXCLUSION-REASONS: wrong topic,wrong demographic	10.1080/07391102.2022.2155699
174	Cohort profile: Research on Obesity and Diabetes among African Migrants in Europe and Africa Prospective (RODAM-Pros) cohort study	RAYYAN-INCLUSION: {"Yasmin"=>"Excluded", "Eugene"=>"Excluded"} | RAYYAN-EXCLUSION-REASONS: Wrong topic,wrong topic	10.1136/bmjopen-2022-067906
175	Nigerian Health Care Providers and Diabetes Self-Management Support: Their Perspectives and Practices	RAYYAN-INCLUSION: {"Nana Efua"=>"Excluded", "Eugene"=>"Excluded"} | RAYYAN-EXCLUSION-REASONS: wrong topic	10.1177/10497323221143889
176	[Intravitreal injection at IOTA-teaching hospital about 201 patients]	RAYYAN-INCLUSION: {"Nana Efua"=>"Excluded", "Eugene"=>"Excluded", "Kezia"=>"Excluded"} | RAYYAN-EXCLUSION-REASONS: wrong topic,wrong demographic	10.1016/j.jfo.2022.05.027
177	An evidence review and nutritional conceptual framework for pre-eclampsia prevention	RAYYAN-INCLUSION: {"Yasmin"=>"Excluded", "Eugene"=>"Excluded"} | RAYYAN-EXCLUSION-REASONS: Wrong topic,wrong topic	10.1017/S0007114522003889
178	Clinical factors influencing knowledge and self-care practice among adults with type 2 diabetes mellitus	RAYYAN-INCLUSION: {"Yasmin"=>"Excluded", "Eugene"=>"Excluded"} | RAYYAN-EXCLUSION-REASONS: Wrong topic,wrong topic	10.1002/nop2.1506
179	10-Year Risk of Developing Type 2 Diabetes Mellitus: A Survey of Rural Communities in Southern Nigeria	RAYYAN-INCLUSION: {"Yasmin"=>"Excluded", "Eugene"=>"Excluded"} | RAYYAN-EXCLUSION-REASONS: Wrong topic,wrong topic
180	Transitioning food environments and diets of African migrants: implications for non-communicable diseases	RAYYAN-INCLUSION: {"Yasmin"=>"Excluded", "Eugene"=>"Excluded"} | RAYYAN-EXCLUSION-REASONS: Wrong topic,wrong topic	10.1017/S0029665122002828
181	Knowledge of young people living with type 1 diabetes and their caregivers about its management	RAYYAN-INCLUSION: {"Nana Efua"=>"Excluded", "Eugene"=>"Excluded", "Kezia"=>"Excluded"} | RAYYAN-EXCLUSION-REASONS: wrong topic,wrong demographic	10.1002/nop2.1498
182	Community-based non-pharmacological interventions for pregnant women with gestational diabetes mellitus: a systematic review	RAYYAN-INCLUSION: {"Yasmin"=>"Excluded", "Eugene"=>"Excluded"} | RAYYAN-EXCLUSION-REASONS: Wrong topic,wrong topic	10.1186/s12905-022-02038-9
183	[Rapid decline of kidney function in diabetic patients in Lomé (Togo)]	RAYYAN-INCLUSION: {"Eugene"=>"Excluded"} | RAYYAN-EXCLUSION-REASONS: wrong topic	10.1016/j.nephro.2022.03.007
184	Clinical and laboratory profile and outcomes of hospitalized COVID-19 patients with type 2 diabetes mellitus in Ghana - A single-center study	RAYYAN-INCLUSION: {"Yasmin"=>"Excluded", "Eugene"=>"Excluded"} | RAYYAN-EXCLUSION-REASONS: Wrong topic,wrong topic	10.1002/edm2.391
185	Application of decision analytical models to diabetes in low- and middle-income countries: a systematic review	RAYYAN-INCLUSION: {"Yasmin"=>"Excluded", "Eugene"=>"Excluded"} | RAYYAN-EXCLUSION-REASONS: Wrong topic,wrong topic	10.1186/s12913-022-08820-7
186	Prevalence of hypertension and determinants of poor blood pressure control in patients with Type 2 diabetes mellitus attending a Tertiary Clinic in Lagos, Nigeria	RAYYAN-INCLUSION: {"Eugene"=>"Excluded"} | RAYYAN-EXCLUSION-REASONS: wrong topic	10.4103/aam.aam_78_21
187	Diabetes mellitus foot ulcer and associated factors among Type 2 diabetes patients in a Tertiary Institution in Southwest Nigeria	RAYYAN-INCLUSION: {"Yasmin"=>"Excluded", "Eugene"=>"Excluded"} | RAYYAN-EXCLUSION-REASONS: Wrong topic,wrong topic	10.4103/aam.aam_57_21
188	Evaluation of eye health in children with type 1 diabetes mellitus and celiac disease	RAYYAN-INCLUSION: {"Nana Efua"=>"Excluded", "Eugene"=>"Excluded", "Kezia"=>"Excluded"} | RAYYAN-EXCLUSION-REASONS: wrong topic,wrong demographic	10.4103/njcp.njcp_1985_21
189	Exploring the Knowledge, Attitude, and Practices of Healthy Pregnant Women Towards Gestational Diabetes Mellitus in Nigeria	RAYYAN-INCLUSION: {"Nana Efua"=>"Excluded", "Eugene"=>"Excluded", "Kezia"=>"Excluded"} | RAYYAN-EXCLUSION-REASONS: wrong topic,wrong demographic	10.1177/10497323221139105
190	Relevance of the pyroptosis-related inflammasome drug targets in the Chuanxiong to improve diabetic nephropathy	RAYYAN-INCLUSION: {"Eugene"=>"Excluded"} | RAYYAN-EXCLUSION-REASONS: wrong topic	10.1186/s10020-022-00567-5
191	Associations of psychosocial stress with type 2 diabetes and glycaemic control among Ghanaians: The RODAM study	RAYYAN-INCLUSION: {"Yasmin"=>"Excluded", "Eugene"=>"Excluded"} | RAYYAN-EXCLUSION-REASONS: Wrong topic,wrong topic	10.1111/dme.15006
192	Maggot debridement therapy and complementary wound care: a case series from Nigeria	RAYYAN-INCLUSION: {"Nana Efua"=>"Excluded", "Eugene"=>"Excluded", "Kezia"=>"Excluded"} | RAYYAN-EXCLUSION-REASONS: wrong topic,wrong demographic	10.12968/jowc.2022.31.11.996
193	The impact of the COVID-19 pandemic on diabetes services: planning for a global recovery	RAYYAN-INCLUSION: {"Yasmin"=>"Excluded", "Eugene"=>"Excluded"} | RAYYAN-EXCLUSION-REASONS: Wrong topic,wrong topic	10.1016/S2213-8587(22)00278-9
194	Genetically Predicted Lipid Traits, Diabetes Liability, and Carotid Intima-Media Thickness in African Ancestry Individuals: A Mendelian Randomization Study	RAYYAN-INCLUSION: {"Nana Efua"=>"Excluded", "Eugene"=>"Excluded", "Kezia"=>"Excluded"} | RAYYAN-EXCLUSION-REASONS: wrong topic	10.1161/CIRCGEN.122.003910
195	Nutraceutical potential of almond fruits in managing diabetes-related erectile dysfunction: Effect on Nrf-2 level and smooth muscle/collagen ratio	RAYYAN-INCLUSION: {"Nana Efua"=>"Excluded", "Eugene"=>"Excluded"} | RAYYAN-EXCLUSION-REASONS: wrong topic	10.1111/and.14636
196	Dietary diversity in primary schoolchildren of south-central Côte d'Ivoire and risk factors for non-communicable diseases	RAYYAN-INCLUSION: {"Eugene"=>"Excluded", "Kezia"=>"Excluded"} | RAYYAN-EXCLUSION-REASONS: wrong topic,wrong demographic	10.1186/s12887-022-03684-6
197	Noninvasive tests for nonalcoholic fatty liver disease in a multi-ethnic population: The HELIUS study	RAYYAN-INCLUSION: {"Nana Efua"=>"Excluded", "Eugene"=>"Excluded"} | RAYYAN-EXCLUSION-REASONS: wrong topic	10.1002/hep4.2109
198	Type 2 diabetes	RAYYAN-INCLUSION: {"Yasmin"=>"Excluded", "Eugene"=>"Excluded"} | RAYYAN-EXCLUSION-REASONS: Wrong topic,wrong topic	10.1016/S0140-6736(22)01655-5
199	Profile of insulin resistance of pregnant women at late third trimester in Nigeria: A descriptive cross-sectional report	RAYYAN-INCLUSION: {"Eugene"=>"Excluded"} | RAYYAN-EXCLUSION-REASONS: wrong topic	10.4103/njcp.njcp_233_22
200	Intermittent fasting and exercise therapy abates STZ-induced diabetotoxicity in rats through modulation of adipocytokines hormone, oxidative glucose metabolic, and glycolytic pathway	RAYYAN-INCLUSION: {"Nana Efua"=>"Excluded", "Eugene"=>"Excluded", "Kezia"=>"Excluded"} | RAYYAN-EXCLUSION-REASONS: wrong topic,wrong demographic	10.14814/phy2.15279
201	Comparison of adiposity anthropometric indices and their associations with visceral fat levels determined by bioelectrical impedance analysis among diabetic patients	RAYYAN-INCLUSION: {"Yasmin"=>"Excluded", "Eugene"=>"Excluded"} | RAYYAN-EXCLUSION-REASONS: Wrong topic,wrong topic	10.1038/s41598-022-22848-z
202	Executive summary of the KDIGO 2022 Clinical Practice Guideline for Diabetes Management in Chronic Kidney Disease: an update based on rapidly emerging new evidence	RAYYAN-INCLUSION: {"Nana Efua"=>"Excluded", "Eugene"=>"Excluded", "Kezia"=>"Excluded"} | RAYYAN-EXCLUSION-REASONS: wrong topic	10.1016/j.kint.2022.06.013
203	Relationship between Glycaemic Control and Oral Immunologic Proteins	RAYYAN-INCLUSION: {"Eugene"=>"Excluded"} | RAYYAN-EXCLUSION-REASONS: wrong topic
204	Association of Diabetes Mellitus with Coronavirus Disease 2019 Severity: A Retrospective Study from a Center in South Western Nigeria	RAYYAN-INCLUSION: {"Yasmin"=>"Excluded", "Eugene"=>"Excluded"} | RAYYAN-EXCLUSION-REASONS: Wrong topic,wrong topic
205	Evaluating implementation of Diabetes Self-Management Education in Maryland County, Liberia: protocol for a pilot prospective cohort study	RAYYAN-INCLUSION: {"Nana Efua"=>"Excluded", "Eugene"=>"Excluded", "Kezia"=>"Excluded"} | RAYYAN-EXCLUSION-REASONS: wrong study type	10.1136/bmjopen-2021-060592
206	Health-related quality of life of persons with diabetic foot ulcers in a cosmopolitan city in northwestern Nigeria	RAYYAN-INCLUSION: {"Nana Efua"=>"Excluded", "Eugene"=>"Excluded", "Kezia"=>"Excluded"} | RAYYAN-EXCLUSION-REASONS: wrong topic	10.4103/aam.aam_2_21
207	Potential for Novel Therapeutic Uses of Alpha Lipoic Acid	RAYYAN-INCLUSION: {"Nana Efua"=>"Excluded", "Eugene"=>"Excluded"} | RAYYAN-EXCLUSION-REASONS: wrong topic	10.2174/0929867329666221006115329
208	Differential associations between pre-diabetes, diabetes and stroke occurrence among West Africans	RAYYAN-INCLUSION: {"Eugene"=>"Excluded", "Kezia"=>"Excluded"} | RAYYAN-EXCLUSION-REASONS: wrong topic	10.1016/j.jstrokecerebrovasdis.2022.106805
209	Non-communicable diseases by age strata in people living with and without HIV in four African countries	RAYYAN-INCLUSION: {"Nana Efua"=>"Excluded", "Eugene"=>"Excluded"} | RAYYAN-EXCLUSION-REASONS: wrong topic	10.1002/jia2.25985
210	Evaluation of retinal and choroidal thicknesses in patients with diabetes mellitus without diabetic retinopathy: A comparative study	RAYYAN-INCLUSION: {"Nana Efua"=>"Excluded", "Eugene"=>"Excluded", "Kezia"=>"Excluded"} | RAYYAN-EXCLUSION-REASONS: wrong topic	10.4103/njcp.njcp_1960_21
211	Children and adolescents with type 1 diabetes mellitus in Nigeria: clinical characteristics and compliance with care	RAYYAN-INCLUSION: {"Yasmin"=>"Excluded", "Eugene"=>"Excluded"} | RAYYAN-EXCLUSION-REASONS: Wrong topic,wrong topic	10.1515/jpem-2022-0290
212	Formative Qualitative Research: Design Considerations for a Self-Directed Lifestyle Intervention for Type-2 Diabetes Patients Using Human-Centered Design Principles in Benin	RAYYAN-INCLUSION: {"Nana Efua"=>"Excluded", "Eugene"=>"Excluded", "Kezia"=>"Excluded"} | RAYYAN-EXCLUSION-REASONS: wrong topic	10.3390/ijerph191811552
213	Vitreous Hemorrhage, Aetiology and Visual Outcome of Vitrectomy in a Black African Population	RAYYAN-INCLUSION: {"Yasmin"=>"Excluded", "Eugene"=>"Excluded"} | RAYYAN-EXCLUSION-REASONS: Wrong topic,wrong topic
214	First wave COVID-19 pandemic in Senegal: Epidemiological and clinical characteristics	RAYYAN-INCLUSION: {"Nana Efua"=>"Excluded", "Eugene"=>"Excluded", "Kezia"=>"Excluded"} | RAYYAN-EXCLUSION-REASONS: wrong topic,wrong demographic	10.1371/journal.pone.0274783
215	Prevalence of Risk Factors of Retinal Diseases among Patients in Madang Province, Papua New Guinea	RAYYAN-INCLUSION: {"Eugene"=>"Excluded"} | RAYYAN-EXCLUSION-REASONS: wrong topic	10.1155/2022/6120908
216	Fatty liver and atherogenic dyslipidemia have opposite effects on diabetic micro- and macrovascular disease	RAYYAN-INCLUSION: {"Nana Efua"=>"Excluded", "Eugene"=>"Excluded", "Kezia"=>"Excluded"} | RAYYAN-EXCLUSION-REASONS: wrong topic	10.1016/j.dsx.2022.102613
217	Pattern of presentation of paediatric endocrine disorders in a Nigerian tertiary institution: an 11-year survey	RAYYAN-INCLUSION: {"Nana Efua"=>"Excluded", "Eugene"=>"Excluded"} | RAYYAN-EXCLUSION-REASONS: wrong topic	10.1515/jpem-2022-0300
218	Predictors of rapid progression of estimated glomerular filtration rate among persons living with diabetes and/or hypertension in Ghana: Findings from a multicentre study	RAYYAN-INCLUSION: {"Eugene"=>"Excluded"} | RAYYAN-EXCLUSION-REASONS: wrong topic	10.1111/jch.14568
219	Clinical features, biochemistry, and HLA-DRB1 status in youth-onset type 1 diabetes in Mali	RAYYAN-INCLUSION: {"Yasmin"=>"Excluded", "Eugene"=>"Excluded"} | RAYYAN-EXCLUSION-REASONS: Wrong topic,wrong topic	10.1111/pedi.13411
220	Onychomycosis in Patients with Diabetes Mellitus in Africa: A Global Scoping Review, 2000-2021	RAYYAN-INCLUSION: {"Nana Efua"=>"Excluded", "Eugene"=>"Excluded"} | RAYYAN-EXCLUSION-REASONS: wrong topic	10.1007/s11046-022-00660-7
221	Prevalence and determinants of lower extremity amputations among type I and type II diabetic patients: A multicenter-based study	RAYYAN-INCLUSION: {"Eugene"=>"Excluded"} | RAYYAN-EXCLUSION-REASONS: wrong topic	10.1111/iwj.13935
222	Inter-arm difference in systolic blood pressure: Prevalence and associated factors in an African population	RAYYAN-INCLUSION: {"Nana Efua"=>"Excluded", "Eugene"=>"Excluded", "Kezia"=>"Excluded"} | RAYYAN-EXCLUSION-REASONS: wrong topic,wrong demographic	10.1371/journal.pone.0272619
223	Dry eye disease and meibomian gland dysfunction among a clinical sample of type 2 diabetes patients in Ghana	RAYYAN-INCLUSION: {"Eugene"=>"Excluded", "Kezia"=>"Excluded"} | RAYYAN-EXCLUSION-REASONS: wrong topic	10.4314/ahs.v22i1.36
224	Impact of the interaction between the polymorphisms and hypermethylation of the CD36 gene on a new biomarker of type 2 diabetes mellitus: circulating soluble CD36 (sCD36) in Senegalese females	RAYYAN-INCLUSION: {"Nana Efua"=>"Excluded", "Eugene"=>"Excluded", "Kezia"=>"Excluded"} | RAYYAN-EXCLUSION-REASONS: wrong topic	10.1186/s12920-022-01337-2
225	Fetal macrosomia, fetal insulin, and insulin-like growth factor- 1 among neonates in Lagos, Nigeria: A case-control study	RAYYAN-INCLUSION: {"Nana Efua"=>"Excluded", "Eugene"=>"Excluded", "Kezia"=>"Excluded"} | RAYYAN-EXCLUSION-REASONS: wrong topic,wrong demographic	10.1371/journal.pone.0266314
226	First trimester sex hormone-binding globulin predicts gestational diabetes mellitus in a population of Nigerian women	RAYYAN-INCLUSION: {"Nana Efua"=>"Excluded", "Eugene"=>"Excluded", "Kezia"=>"Excluded"} | RAYYAN-EXCLUSION-REASONS: wrong topic,wrong demographic	10.1080/01443615.2022.2114321
227	Branched Chain Amino Acids and Gestational Diabetes Mellitus	RAYYAN-INCLUSION: {"Yasmin"=>"Excluded", "Eugene"=>"Excluded"} | RAYYAN-EXCLUSION-REASONS: Wrong topic,wrong topic	10.1210/clinem/dgac481
228	Cost-effectiveness of community diabetes screening: Application of Akaike information criterion in rural communities of Nigeria	RAYYAN-INCLUSION: {"Yasmin"=>"Excluded", "Eugene"=>"Excluded"} | RAYYAN-EXCLUSION-REASONS: Wrong topic,wrong topic	10.3389/fpubh.2022.932631
229	Determinants of metabolic syndrome among patients attending diabetes clinics in two sub-urban hospitals: Bono Region, Ghana	RAYYAN-INCLUSION: {"Yasmin"=>"Excluded", "Eugene"=>"Excluded"} | RAYYAN-EXCLUSION-REASONS: Wrong topic,wrong topic	10.1186/s12872-022-02805-4
230	Glycated Haemogloin, Fasting Plasma Glucose, Plasminogen Activator Inhibitor Type-1, and Soluble Thrombomodulin Levels in Patients with Type 2 Diabetes Mellitus	RAYYAN-INCLUSION: {"Nana Efua"=>"Excluded", "Eugene"=>"Excluded", "Kezia"=>"Excluded"} | RAYYAN-EXCLUSION-REASONS: wrong topic	10.54548/njps.v36i2.3
231	The economic burden of treating uncomplicated hypertension in Sub-Saharan Africa: a systematic literature review	RAYYAN-INCLUSION: {"Yasmin"=>"Excluded", "Eugene"=>"Excluded"} | RAYYAN-EXCLUSION-REASONS: Wrong topic,wrong topic	10.1186/s12889-022-13877-4
232	Possible mediators of metabolic endotoxemia in women with obesity and women with obesity-diabetes in The Gambia	RAYYAN-INCLUSION: {"Nana Efua"=>"Excluded", "Eugene"=>"Excluded"} | RAYYAN-EXCLUSION-REASONS: wrong topic	10.1038/s41366-022-01193-1
233	Cultural adaptation of a diabetes self-management education and support (DSMES) programme for two low resource urban settings in Ghana, during the COVID-19 era	RAYYAN-INCLUSION: {"Yasmin"=>"Excluded", "Eugene"=>"Excluded"} | RAYYAN-EXCLUSION-REASONS: Wrong topic,wrong topic	10.1186/s12913-022-08390-8
234	Computed tomography patterns of intracranial infarcts in a Ghanaian tertiary facility	RAYYAN-INCLUSION: {"Yasmin"=>"Excluded", "Eugene"=>"Excluded"} | RAYYAN-EXCLUSION-REASONS: Wrong topic,wrong topic	10.4314/gmj.v56i1.5
235	Adverse maternofoetal outcomes associated with ionised calcaemia, total calcaemia, albuminaemia, and calcium supplementation in pregnancy: Analysis from a resource-limited setting	RAYYAN-INCLUSION: {"Yasmin"=>"Excluded", "Eugene"=>"Excluded"} | RAYYAN-EXCLUSION-REASONS: Wrong topic,wrong topic	10.1371/journal.pone.0271525
236	Molecular dynamics simulations reveal the inhibitory mechanism of Withanolide A against α-glucosidase and α-amylase	RAYYAN-INCLUSION: {"Nana Efua"=>"Excluded", "Eugene"=>"Excluded", "Kezia"=>"Excluded"} | RAYYAN-EXCLUSION-REASONS: wrong topic,wrong demographic	10.1080/07391102.2022.2104375
237	The relationship between vitamin D receptor gene polymorphisms and periodontitis in turkish individuals with type 2 diabetes mellitus	RAYYAN-INCLUSION: {"Yasmin"=>"Excluded", "Eugene"=>"Excluded"} | RAYYAN-EXCLUSION-REASONS: Wrong topic,wrong topic	10.4103/njcp.njcp_1894_21
238	Comparison of the effects of exenatide and insulin glargine on right and left ventricular myocardial deformation as shown by 2D-speckle-tracking echocardiograms	RAYYAN-INCLUSION: {"Yasmin"=>"Excluded", "Eugene"=>"Excluded"} | RAYYAN-EXCLUSION-REASONS: Wrong topic,wrong topic	10.4103/njcp.njcp_1640_21
239	Relationship between glycaemic control and lipid profile in type 2 diabetes mellitus patients in a low-resource setting	RAYYAN-INCLUSION: {"Eugene"=>"Excluded"} | RAYYAN-EXCLUSION-REASONS: wrong topic	10.11604/pamj.2022.41.281.33802
240	Interactions between Vitamin D Genetic Risk and Dietary Factors on Metabolic Disease-Related Outcomes in Ghanaian Adults	RAYYAN-INCLUSION: {"Nana Efua"=>"Excluded", "Eugene"=>"Excluded", "Kezia"=>"Excluded"} | RAYYAN-EXCLUSION-REASONS: wrong topic,wrong demographic	10.3390/nu14132763
241	Analysis of Perception, Reasons, and Motivations for COVID-19 Vaccination in People with Diabetes across Sub-Saharan Africa: A Mixed-Method Approach	RAYYAN-INCLUSION: {"Yasmin"=>"Excluded", "Eugene"=>"Excluded"} | RAYYAN-EXCLUSION-REASONS: Wrong topic,wrong topic	10.3390/ijerph19137875
242	Etiology of Persistent Microalbuminuria in Nigeria (P_MICRO study): protocol and study design	RAYYAN-INCLUSION: {"Nana Efua"=>"Excluded", "Eugene"=>"Excluded", "Kezia"=>"Excluded"} | RAYYAN-EXCLUSION-REASONS: wrong topic,wrong demographic	10.1186/s12879-022-07531-y
243	Challenges to the delivery of clinical diabetes services in Ghana created by the COVID-19 pandemic	RAYYAN-INCLUSION: {"Yasmin"=>"Excluded", "Eugene"=>"Excluded"} | RAYYAN-EXCLUSION-REASONS: Wrong topic,wrong topic	10.1177/13558196221111708
244	Rural-Urban Differences in Diabetes Care and Control in 42 Low- and Middle-Income Countries: A Cross-sectional Study of Nationally Representative Individual-Level Data	RAYYAN-INCLUSION: {"Eugene"=>"Excluded"} | RAYYAN-EXCLUSION-REASONS: wrong topic	10.2337/dc21-2342
245	Functionality of Glucose Meters of Patients With Diabetes for Self-Monitoring of Blood Glucose Using Quality Control Solutions	RAYYAN-INCLUSION: {"Nana Efua"=>"Excluded", "Eugene"=>"Excluded", "Kezia"=>"Excluded"} | RAYYAN-EXCLUSION-REASONS: wrong topic	10.1177/19322968221104467
246	Multi-block data integration analysis for identifying and validating targeted N-glycans as biomarkers for type II diabetes mellitus	RAYYAN-INCLUSION: {"Nana Efua"=>"Excluded", "Eugene"=>"Excluded", "Kezia"=>"Excluded"} | RAYYAN-EXCLUSION-REASONS: wrong topic,wrong demographic	10.1038/s41598-022-15172-z
247	Effect of treadmill walking for anxiety, depression, and social well-being in women with diabetes type 2: A randomized controlled trial	RAYYAN-INCLUSION: {"Eugene"=>"Excluded", "Kezia"=>"Excluded"} | RAYYAN-EXCLUSION-REASONS: wrong topic	10.1080/07399332.2022.2090566
248	Relationship between caesarean section delivery and risk of overweight/obesity among children aged 6-23 months in the Tamale Metropolis of Ghana	RAYYAN-INCLUSION: {"Eugene"=>"Excluded"} | RAYYAN-EXCLUSION-REASONS: wrong topic	10.1017/jns.2022.39
249	Sex Hormone-Binding Globulin Level Enhances Prediction of Gestational Diabetes Mellitus in a Sub-Saharan African Population	RAYYAN-INCLUSION: {"Yasmin"=>"Excluded", "Eugene"=>"Excluded"} | RAYYAN-EXCLUSION-REASONS: Wrong topic,wrong topic
250	Use of Information Communication Technology Tools in Diabetic Foot Ulcer Prevention Programs: A Scoping Review	RAYYAN-INCLUSION: {"Yasmin"=>"Excluded", "Eugene"=>"Excluded"} | RAYYAN-EXCLUSION-REASONS: Wrong topic,wrong topic	10.1016/j.jcjd.2021.11.009
251	Molecular and cellular biology of PCSK9: impact on glucose homeostasis	RAYYAN-INCLUSION: {"Nana Efua"=>"Excluded", "Eugene"=>"Excluded", "Kezia"=>"Excluded"} | RAYYAN-EXCLUSION-REASONS: wrong topic,wrong demographic	10.1080/1061186X.2022.2092622
252	Effect of age and sex on the associations between potential modifiable risk factors and both type 2 diabetes and impaired fasting glycaemia among West African adults	RAYYAN-INCLUSION: {"Eugene"=>"Excluded", "Kezia"=>"Excluded"} | RAYYAN-EXCLUSION-REASONS: wrong topic	10.1186/s12889-022-13588-w
253	Testicular ultrastructure and hormonal changes following administration of tenofovir disoproxil fumarate-loaded silver nanoparticle in type-2 diabetic rats	RAYYAN-INCLUSION: {"Yasmin"=>"Excluded", "Eugene"=>"Excluded"} | RAYYAN-EXCLUSION-REASONS: Wrong topic,wrong topic	10.1038/s41598-022-13321-y
254	[Therapeutic education in Mali: a training workshop for caregivers and young type 1 diabetic patients]	RAYYAN-INCLUSION: {"Yasmin"=>"Excluded", "Eugene"=>"Excluded"} | RAYYAN-EXCLUSION-REASONS: Wrong topic,wrong topic	10.48327/MTSIBULLETIN.2021.136
255	Breastfeeding in the Modern World	RAYYAN-INCLUSION: {"Yasmin"=>"Excluded", "Eugene"=>"Excluded"} | RAYYAN-EXCLUSION-REASONS: Wrong topic,wrong topic	10.1159/000524354
256	Do drugs interact together in cardiovascular prevention? A meta-analysis of powerful or factorial randomized controlled trials	RAYYAN-INCLUSION: {"Eugene"=>"Excluded", "Kezia"=>"Excluded"} | RAYYAN-EXCLUSION-REASONS: wrong topic,wrong demographic	10.1016/j.therap.2022.04.004
257	Strengthening Diabetes Care in Humanitarian Crises in Low- and Middle-income Settings	RAYYAN-INCLUSION: {"Yasmin"=>"Excluded", "Eugene"=>"Excluded"} | RAYYAN-EXCLUSION-REASONS: Wrong topic,wrong topic	10.1210/clinem/dgac331
258	Correlative Ultrasound Evaluation of Anterior Abdominal Wall Subcutaneous Tissue Thickness in Type 2 Diabetic and Non-Diabetic Adults	RAYYAN-INCLUSION: {"Yasmin"=>"Excluded", "Eugene"=>"Excluded"} | RAYYAN-EXCLUSION-REASONS: Wrong topic,wrong topic
259	Severe Asymptomatic Hyponatremia in an Elderly Man	RAYYAN-INCLUSION: {"Yasmin"=>"Excluded", "Eugene"=>"Excluded"} | RAYYAN-EXCLUSION-REASONS: Wrong topic,wrong topic	10.29271/jcpsp.2022.Supp1.S12
260	Management of type 1 diabetes in low- and middle-income countries: Comparative health system assessments in Kyrgyzstan, Mali, Peru and Tanzania	RAYYAN-INCLUSION: {"Nana Efua"=>"Excluded", "Eugene"=>"Excluded", "Kezia"=>"Excluded"} | RAYYAN-EXCLUSION-REASONS: wrong topic,wrong setting,wrong demographic	10.1111/dme.14891
261	Use of ziv-aflibercept in diabetic macular edema in a Ghanaian population	RAYYAN-INCLUSION: {"Yasmin"=>"Excluded", "Eugene"=>"Excluded"} | RAYYAN-EXCLUSION-REASONS: Wrong topic,wrong topic	10.1038/s41433-022-02005-6
262	International collaboration for the development of clinical guidelines in low and middle-income countries: case study on the development of a national framework and clinical guidelines for diabetic retinopathy in Ghana	RAYYAN-INCLUSION: {"Nana Efua"=>"Excluded", "Eugene"=>"Excluded", "Kezia"=>"Excluded"} | RAYYAN-EXCLUSION-REASONS: wrong topic	10.1038/s41433-022-02002-9
263	Type 2 diabetes mellitus patients' lived experience at a tertiary hospital in Ekiti State, Nigeria	RAYYAN-INCLUSION: {"Yasmin"=>"Excluded", "Eugene"=>"Excluded"} | RAYYAN-EXCLUSION-REASONS: Wrong topic,wrong topic	10.1038/s41598-022-12633-3
264	Anxiety, pediatric type 1 diabetes and COVID-19 lockdown	RAYYAN-INCLUSION: {"Yasmin"=>"Excluded", "Eugene"=>"Excluded"} | RAYYAN-EXCLUSION-REASONS: Wrong topic,wrong topic	10.1515/jpem-2022-0169
265	A Cross-Sectional Study of Ocular Changes in Children and Adolescents with Diabetes Mellitus in Selected Health Facilities in Ghana	RAYYAN-INCLUSION: {"Yasmin"=>"Excluded", "Eugene"=>"Excluded"} | RAYYAN-EXCLUSION-REASONS: Wrong topic,wrong topic	10.3390/ijerph19095295
266	Dietary intake and its associated factors among in-school adolescents in Ghana	RAYYAN-INCLUSION: {"Eugene"=>"Excluded", "Kezia"=>"Excluded"} | RAYYAN-EXCLUSION-REASONS: wrong topic,wrong demographic	10.1371/journal.pone.0268319
267	The role of non-governmental organizations in strengthening healthcare systems in low- and middle-income countries: Lessons from Santé Diabète in Mali	RAYYAN-INCLUSION: {"Yasmin"=>"Excluded", "Eugene"=>"Excluded"} | RAYYAN-EXCLUSION-REASONS: Wrong topic,wrong topic	10.1080/16549716.2022.2061239
268	Clinical Correlates of Non-alcoholic Steatohepatitis in Nigerian Patients with Metabolic Syndrome	RAYYAN-INCLUSION: {"Yasmin"=>"Excluded", "Eugene"=>"Excluded"} | RAYYAN-EXCLUSION-REASONS: Wrong topic,wrong topic
269	Bredemolic acid restores glucose utilization and attenuates oxidative stress in palmitic acid-induced insulin-resistant C2C12 cells	RAYYAN-INCLUSION: {"Yasmin"=>"Excluded", "Eugene"=>"Excluded"} | RAYYAN-EXCLUSION-REASONS: Wrong topic,wrong topic	10.2478/enr-2022-0014
270	Functional cereals' anti-diabetic property, phenolic composition, and role on glycemic indices in-vitro	RAYYAN-INCLUSION: {"Nana Efua"=>"Excluded", "Eugene"=>"Excluded", "Kezia"=>"Excluded"} | RAYYAN-EXCLUSION-REASONS: wrong topic	10.1111/jfbc.14150
271	Factors Associated With Mortality Among the COVID-19 Patients Treated at Gulu Regional Referral Hospital: A Retrospective Study	RAYYAN-INCLUSION: {"Nana Efua"=>"Excluded", "Eugene"=>"Excluded", "Kezia"=>"Excluded"} | RAYYAN-EXCLUSION-REASONS: wrong topic,wrong demographic	10.3389/fpubh.2022.841906
272	Prevention and Management of Diabetes-Related Foot Ulcers through Informal Caregiver Involvement: A Systematic Review	RAYYAN-INCLUSION: {"Eugene"=>"Excluded"} | RAYYAN-EXCLUSION-REASONS: wrong topic	10.1155/2022/9007813
273	Targeting Glucose Transport Proteins for Diabetes Management: Regulatory Roles of Food-Derived Compounds	RAYYAN-INCLUSION: {"Yasmin"=>"Excluded", "Eugene"=>"Excluded"} | RAYYAN-EXCLUSION-REASONS: Wrong topic,wrong topic	10.1021/acs.jafc.2c00817
274	Applying systems thinking to identify enablers and challenges to scale-up interventions for hypertension and diabetes in low-income and middle-income countries: protocol for a longitudinal mixed-methods study	RAYYAN-INCLUSION: {"Yasmin"=>"Excluded", "Eugene"=>"Excluded"} | RAYYAN-EXCLUSION-REASONS: Wrong topic,wrong topic	10.1136/bmjopen-2021-053122
275	Prevalence of central obesity in Nigeria: a systematic review and meta-analysis	RAYYAN-INCLUSION: {"Eugene"=>"Excluded"} | RAYYAN-EXCLUSION-REASONS: wrong topic	10.1016/j.puhe.2022.02.020
276	A Classification Algorithm-Based Hybrid Diabetes Prediction Model	RAYYAN-INCLUSION: {"Yasmin"=>"Excluded", "Eugene"=>"Excluded"} | RAYYAN-EXCLUSION-REASONS: Wrong topic,wrong topic	10.3389/fpubh.2022.829519
277	Effects of behaviour change communication on hypertension and diabetes related knowledge, attitude and practices in Imo and Kaduna States: a quasi-experimental study	RAYYAN-INCLUSION: {"Eugene"=>"Excluded", "Kezia"=>"Excluded"} | RAYYAN-EXCLUSION-REASONS: wrong topic	10.1186/s12889-022-13139-3
278	Efficacy of liraglutide in patients with diabetic nephropathy: a meta-analysis of randomized controlled trials	RAYYAN-INCLUSION: {"Eugene"=>"Excluded", "Kezia"=>"Excluded"} | RAYYAN-EXCLUSION-REASONS: wrong topic	10.1186/s12902-022-01006-6
279	Adherence to appointments for gestational diabetes testing and experiences with two-hour postprandial glucose test: a mixed-methods study in Ghana	RAYYAN-INCLUSION: {"Yasmin"=>"Excluded", "Eugene"=>"Excluded"} | RAYYAN-EXCLUSION-REASONS: Wrong topic,wrong topic	10.1186/s12884-022-04559-5
280	Twins in Guinea-Bissau have a 'thin-fat' body composition compared to singletons	RAYYAN-INCLUSION: {"Yasmin"=>"Excluded", "Eugene"=>"Excluded"} | RAYYAN-EXCLUSION-REASONS: Wrong topic,wrong topic	10.1017/S2040174422000150
281	Differences in the prevalence of intermediate hyperglycaemia and the associated incidence of type 2 diabetes mellitus by ethnicity: The HELIUS study	RAYYAN-INCLUSION: {"Eugene"=>"Excluded", "Kezia"=>"Excluded"} | RAYYAN-EXCLUSION-REASONS: wrong topic	10.1016/j.diabres.2022.109859
282	Knowledge of diabetes among Gambian adults: evidence from a nation-wide survey	RAYYAN-INCLUSION: {"Nana Efua"=>"Excluded", "Eugene"=>"Excluded", "Kezia"=>"Excluded"} | RAYYAN-EXCLUSION-REASONS: wrong topic	10.1186/s12872-022-02591-z
283	Diabetes mellitus and its associated factors among patients with tuberculosis attending directly observed treatment centres in Oyo State, Nigeria: a cross-sectional evaluation	RAYYAN-INCLUSION: {"Yasmin"=>"Excluded", "Eugene"=>"Excluded"} | RAYYAN-EXCLUSION-REASONS: Wrong topic,wrong topic	10.1136/bmjopen-2021-059260
284	A Comparison of Postprandial Glucose Control in the Medtronic Advanced Hybrid Closed-Loop System Versus 670G	RAYYAN-INCLUSION: {"Yasmin"=>"Excluded", "Eugene"=>"Excluded"} | RAYYAN-EXCLUSION-REASONS: Wrong topic,wrong topic	10.1089/dia.2021.0568
285	Lipid traits and type 2 diabetes risk in African ancestry individuals: A Mendelian Randomization study	RAYYAN-INCLUSION: {"Nana Efua"=>"Excluded", "Eugene"=>"Excluded", "Kezia"=>"Excluded"} | RAYYAN-EXCLUSION-REASONS: wrong topic	10.1016/j.ebiom.2022.103953
286	Nutritional self-care practices and skills of patients with diabetes mellitus: A study at a tertiary hospital in Ghana	RAYYAN-INCLUSION: {"Nana Efua"=>"Excluded", "Eugene"=>"Excluded"} | RAYYAN-EXCLUSION-REASONS: wrong topic	10.1371/journal.pone.0265608
287	Predicting the effect of sulfadoxine-pyrimethamine uptake by pregnant women on birth weight using a generalized ordered partial proportional odds model	RAYYAN-INCLUSION: {"Eugene"=>"Excluded"} | RAYYAN-EXCLUSION-REASONS: wrong topic	10.1186/s12884-022-04565-7
288	Non-communicable diseases in older people living with HIV in four African countries: a cohort study	RAYYAN-INCLUSION: {"Nana Efua"=>"Excluded", "Eugene"=>"Excluded"} | RAYYAN-EXCLUSION-REASONS: wrong topic	10.1016/S2352-3018(22)00070-4
289	Systematic and meta-analysis of Mycobacterium avium subsp. paratuberculosis related type 1 and type 2 diabetes mellitus	RAYYAN-INCLUSION: {"Yasmin"=>"Excluded", "Eugene"=>"Excluded"} | RAYYAN-EXCLUSION-REASONS: Wrong topic,wrong topic	10.1038/s41598-022-08700-4
290	Mesenchymal Stem Cell-Derived Exosomes Loaded with miR-155 Inhibitor Ameliorate Diabetic Wound Healing	RAYYAN-INCLUSION: {"Nana Efua"=>"Excluded", "Eugene"=>"Excluded", "Kezia"=>"Excluded"} | RAYYAN-EXCLUSION-REASONS: wrong topic,wrong demographic	10.1021/acs.molpharmaceut.1c00669
291	Supplementation of conventional anti-diabetic therapy with alpha-lipoic acid prevents early development and progression of diabetic nephropathy	RAYYAN-INCLUSION: {"Yasmin"=>"Excluded", "Eugene"=>"Excluded"} | RAYYAN-EXCLUSION-REASONS: Wrong topic,wrong topic	10.1016/j.biopha.2022.112818
292	Potential of diterpenes as antidiabetic agents: Evidence from clinical and pre-clinical studies	RAYYAN-INCLUSION: {"Eugene"=>"Excluded"} | RAYYAN-EXCLUSION-REASONS: wrong topic	10.1016/j.phrs.2022.106158
293	Socioeconomic Determinants of Cardiovascular Diseases, Obesity, and Diabetes among Migrants in the United Kingdom: A Systematic Review	RAYYAN-INCLUSION: {"Yasmin"=>"Excluded", "Eugene"=>"Excluded"} | RAYYAN-EXCLUSION-REASONS: Wrong topic,wrong topic	10.3390/ijerph19053070
294	Acculturation and Cardiovascular Risk Screening among African Immigrants: The African Immigrant Health Study	RAYYAN-INCLUSION: {"Yasmin"=>"Excluded", "Eugene"=>"Excluded"} | RAYYAN-EXCLUSION-REASONS: Wrong topic,wrong topic	10.3390/ijerph19052556
295	Risk of obstructive sleep apnea and quality of sleep among adults with type 2 diabetes mellitus in a sub-Saharan Africa city	RAYYAN-INCLUSION: {"Eugene"=>"Excluded"} | RAYYAN-EXCLUSION-REASONS: wrong topic	10.11604/pamj.2021.40.264.28310
296	Prevalence of pre-diabetes and risk factors among secondary school adolescents in Osogbo Local Government Area, Osun State, Nigeria	RAYYAN-INCLUSION: {"Eugene"=>"Excluded"} | RAYYAN-EXCLUSION-REASONS: wrong topic	10.4314/ahs.v21i3.41
297	The state of diabetes treatment coverage in 55 low-income and middle-income countries: a cross-sectional study of nationally representative, individual-level data in 680 102 adults	RAYYAN-INCLUSION: {"Yasmin"=>"Excluded", "Eugene"=>"Excluded"} | RAYYAN-EXCLUSION-REASONS: Wrong topic,wrong topic	10.1016/s2666-7568(21)00089-1
298	Factors Associated with Quality of Life in Patients with Type 2 Diabetes of South Benin: A Cross-Sectional Study	RAYYAN-INCLUSION: {"Nana Efua"=>"Excluded", "Eugene"=>"Excluded", "Kezia"=>"Excluded"} | RAYYAN-EXCLUSION-REASONS: wrong topic	10.3390/ijerph19042360
299	Hypertension and Diabetes in Akatsi South District, Ghana: Modeling and Forecasting	RAYYAN-INCLUSION: {"Nana Efua"=>"Excluded", "Eugene"=>"Excluded", "Kezia"=>"Excluded"} | RAYYAN-EXCLUSION-REASONS: wrong topic	10.1155/2022/9690964
300	Structured diabetes self-management education and glycaemic control in low- and middle-income countries: A systematic review	RAYYAN-INCLUSION: {"Yasmin"=>"Excluded", "Eugene"=>"Excluded"} | RAYYAN-EXCLUSION-REASONS: Wrong topic,wrong study type	10.1111/dme.14812
301	Drug therapy-related problem management in Nigeria community pharmacy - process evaluation with simulated patient	RAYYAN-INCLUSION: {"Eugene"=>"Excluded", "Kezia"=>"Excluded"} | RAYYAN-EXCLUSION-REASONS: wrong topic,wrong demographic	10.1186/s12913-022-07535-z
302	Comparison of oxidative stress status and quality of life in participants with type 2 diabetes mellitus according to treatment modality	RAYYAN-INCLUSION: {"Yasmin"=>"Excluded", "Eugene"=>"Excluded"} | RAYYAN-EXCLUSION-REASONS: Wrong topic,wrong topic	10.4103/njcp.njcp_92_20
303	Impact of Obstructive Sleep Apnea and Current Treatments on the Development and Progression of Type 2 Diabetes	RAYYAN-INCLUSION: {"Nana Efua"=>"Excluded", "Eugene"=>"Excluded", "Kezia"=>"Excluded"} | RAYYAN-EXCLUSION-REASONS: wrong topic	10.2174/1573399818666220216095848
304	Computed tomography features of spontaneous acute intracranial hemorrhages in a tertiary hospital in Southern Ghana	RAYYAN-INCLUSION: {"Yasmin"=>"Excluded", "Eugene"=>"Excluded"} | RAYYAN-EXCLUSION-REASONS: Wrong topic,wrong topic	10.11604/pamj.2021.40.226.31934
305	Social networks, perceived social support, and HbA1c in individuals with type 2 diabetes mellitus in urban Ghana	RAYYAN-INCLUSION: {"Yasmin"=>"Excluded", "Eugene"=>"Excluded"} | RAYYAN-EXCLUSION-REASONS: Wrong topic,wrong topic	10.1080/13557858.2022.2033172
306	Mobile Monitoring of Diabetic Patients in the Active File of the Medical Center of Do (Burkina Faso)	RAYYAN-INCLUSION: {"Nana Efua"=>"Included", "Eugene"=>"Included", "Kezia"=>"Included"}	10.3233/SHTI210881
307	A multicenter prospective study of early gestational diabetes mellitus: Rates, severity, and risk factors based on IADPSG-defined fasting glycemia	RAYYAN-INCLUSION: {"Yasmin"=>"Excluded", "Eugene"=>"Excluded"} | RAYYAN-EXCLUSION-REASONS: Wrong topic,wrong topic	10.1002/ijgo.14102
308	Assessment of diabetes self-management amongst Nigerians using the diabetes self-management questionnaire: a cross-sectional study	RAYYAN-INCLUSION: {"Yasmin"=>"Excluded", "Eugene"=>"Excluded"} | RAYYAN-EXCLUSION-REASONS: Wrong topic,wrong topic	10.11604/pamj.2021.40.178.28584
309	Diabetes and Ramadan: Practical guidelines 2021	RAYYAN-INCLUSION: {"Yasmin"=>"Excluded", "Eugene"=>"Excluded"} | RAYYAN-EXCLUSION-REASONS: Wrong topic,wrong topic	10.1016/j.diabres.2021.109185
310	In Vitro Evaluation of the Anti-Diabetic Potential of Aqueous Acetone Helichrysum petiolare Extract (AAHPE) with Molecular Docking Relevance in Diabetes Mellitus	RAYYAN-INCLUSION: {"Nana Efua"=>"Excluded", "Eugene"=>"Excluded", "Kezia"=>"Excluded"} | RAYYAN-EXCLUSION-REASONS: wrong topic,wrong demographic	10.3390/molecules27010155
311	Prediabetes Burden in Nigeria: A Systematic Review and Meta-Analysis	RAYYAN-INCLUSION: {"Eugene"=>"Excluded"} | RAYYAN-EXCLUSION-REASONS: wrong topic	10.3389/fpubh.2021.762429
312	Addressing severe chronic NCDs across Africa: measuring demand for the Package of Essential Non-communicable Disease Interventions-Plus (PEN-Plus)	RAYYAN-INCLUSION: {"Yasmin"=>"Excluded", "Eugene"=>"Excluded"} | RAYYAN-EXCLUSION-REASONS: Wrong topic,wrong topic	10.1093/heapol/czab142
313	Plukenetia conophora seed oil ameliorates streptozotocin-induced hyperglycaemia and oxidative stress in rats	RAYYAN-INCLUSION: {"Nana Efua"=>"Excluded", "Eugene"=>"Excluded"} | RAYYAN-EXCLUSION-REASONS: wrong topic	10.1080/1354750X.2021.2024601
314	Ameliorative effect of flavonoid-rich extracts from Gongronema latifolium against diabetic cardiomyopathy via serpin A(3) and socs3-a in streptozocin treated rats	RAYYAN-INCLUSION: {"Yasmin"=>"Excluded", "Eugene"=>"Excluded"} | RAYYAN-EXCLUSION-REASONS: Wrong topic,wrong topic	10.1080/1354750X.2021.2023220
315	Diabetes mellitus, maternal adiposity, and insulin-dependent gestational diabetes are associated with COVID-19 in pregnancy: the INTERCOVID study	RAYYAN-INCLUSION: {"Yasmin"=>"Excluded", "Eugene"=>"Excluded"} | RAYYAN-EXCLUSION-REASONS: Wrong topic,wrong topic	10.1016/j.ajog.2021.12.032
316	Determinants of blood glucose control among people with Type 2 diabetes in a regional hospital in Ghana	RAYYAN-INCLUSION: {"Yasmin"=>"Excluded", "Eugene"=>"Excluded"} | RAYYAN-EXCLUSION-REASONS: Wrong topic,wrong topic	10.1371/journal.pone.0261455
317	Implementation and impact of mobile health (mHealth) in the management of diabetes mellitus in Africa: a systematic review protocol	RAYYAN-INCLUSION: {"Nana Efua"=>"Excluded", "Eugene"=>"Excluded", "Kezia"=>"Excluded"} | RAYYAN-EXCLUSION-REASONS: wrong topic,wrong study type	10.1136/bmjopen-2020-047556
318	Diabetes and the WHO Model List of Essential Medicines	RAYYAN-INCLUSION: {"Yasmin"=>"Excluded", "Eugene"=>"Excluded"} | RAYYAN-EXCLUSION-REASONS: Wrong topic,wrong topic	10.1016/S2213-8587(21)00323-5
319	An Adaptive, Algorithm-based Text Message Intervention to Promote Health Behavior Adherence in Type 2 Diabetes: Treatment Development and Proof-of-Concept Trial	RAYYAN-INCLUSION: {"Yasmin"=>"Excluded", "Eugene"=>"Excluded"} | RAYYAN-EXCLUSION-REASONS: Wrong topic,wrong topic	10.1177/19322968211065067
320	Case Series: West African Crystalline Maculopathy	RAYYAN-INCLUSION: {"Yasmin"=>"Excluded", "Eugene"=>"Excluded"} | RAYYAN-EXCLUSION-REASONS: Wrong topic,wrong topic	10.1097/OPX.0000000000001815
321	Family support and medication adherence among adult type 2 diabetes: Any meeting point?	RAYYAN-INCLUSION: {"Nana Efua"=>"Excluded", "Eugene"=>"Excluded", "Kezia"=>"Excluded"} | RAYYAN-EXCLUSION-REASONS: wrong topic	10.4103/aam.aam_62_20
322	Trends in leading causes of hospitalisation of adults with diabetes in England from 2003 to 2018: an epidemiological analysis of linked primary care records	RAYYAN-INCLUSION: {"Yasmin"=>"Excluded", "Eugene"=>"Excluded"} | RAYYAN-EXCLUSION-REASONS: Wrong topic,wrong topic	10.1016/S2213-8587(21)00288-6
323	Phenotypic profile and antibiogram of biofilm-producing bacteria isolates from diabetic foot ulcers in Zaria, Nigeria	RAYYAN-INCLUSION: {"Nana Efua"=>"Excluded", "Eugene"=>"Excluded"} | RAYYAN-EXCLUSION-REASONS: wrong topic	10.4103/npmj.npmj_552_21
324	Trends in hospitalization of patients with diabetes mellitus in Ghana from 2012 to 2017 with predictions to 2032	RAYYAN-INCLUSION: {"Yasmin"=>"Excluded", "Eugene"=>"Excluded"} | RAYYAN-EXCLUSION-REASONS: Wrong topic,wrong topic	10.1093/inthealth/ihab076
325	Association between Dietary Magnesium Intake and Glycemic Markers in Ghanaian Women of Reproductive Age: A Pilot Cross-Sectional Study	RAYYAN-INCLUSION: {"Yasmin"=>"Excluded", "Eugene"=>"Excluded"} | RAYYAN-EXCLUSION-REASONS: Wrong topic,wrong topic	10.3390/nu13114141
326	Reduced Rank Regression-Derived Dietary Patterns Related to the Fatty Liver Index and Associations with Type 2 Diabetes Mellitus among Ghanaian Populations under Transition: The RODAM Study	RAYYAN-INCLUSION: {"Eugene"=>"Excluded"} | RAYYAN-EXCLUSION-REASONS: wrong topic	10.3390/nu13113679
327	What has been preventing the emergence of a broad social movement on diabetes (and NCDs)? Insights from the mobilisation of diabetes patients' associations in Bamako, Mali	RAYYAN-INCLUSION: {"Yasmin"=>"Excluded", "Eugene"=>"Excluded"} | RAYYAN-EXCLUSION-REASONS: Wrong topic,wrong topic	10.1080/17441692.2021.2005114
328	Psychological impact of COVID-19 on diabetes mellitus patients in Cape Coast, Ghana: a cross-sectional study	RAYYAN-INCLUSION: {"Eugene"=>"Excluded"} | RAYYAN-EXCLUSION-REASONS: wrong topic	10.11604/pamj.2021.40.76.26834
329	Evaluation of predominant risk factors for type 2 diabetes mellitus among out-patients in two Nigerian secondary health facilities	RAYYAN-INCLUSION: {"Nana Efua"=>"Excluded", "Eugene"=>"Excluded", "Kezia"=>"Excluded"} | RAYYAN-EXCLUSION-REASONS: wrong topic	10.4314/ahs.v21i2.27
330	Implementation of the WHO's collaborative framework for the management of tuberculosis and diabetes: a scoping review	RAYYAN-INCLUSION: {"Nana Efua"=>"Excluded", "Eugene"=>"Excluded", "Kezia"=>"Excluded"} | RAYYAN-EXCLUSION-REASONS: wrong topic,wrong study type,wrong demographic	10.1136/bmjopen-2020-047342
331	Educational differences in diabetes and diabetes self-management behaviours in WHO SAGE countries	RAYYAN-INCLUSION: {"Eugene"=>"Excluded", "Kezia"=>"Excluded"} | RAYYAN-EXCLUSION-REASONS: wrong topic	10.1186/s12889-021-12131-7
332	The psychometric properties of the turkish version of self rated abilities for health practices scale in the gestational diabetes sample	RAYYAN-INCLUSION: {"Yasmin"=>"Excluded", "Eugene"=>"Excluded"} | RAYYAN-EXCLUSION-REASONS: Wrong topic,wrong topic	10.4103/njcp.njcp_578_20
333	Hemoglobin A1c trajectories in the first 18 months after diabetes diagnosis in the SWEET diabetes registry	RAYYAN-INCLUSION: {"Nana Efua"=>"Excluded", "Eugene"=>"Excluded", "Kezia"=>"Excluded"} | RAYYAN-EXCLUSION-REASONS: wrong topic	10.1111/pedi.13278
334	Type 2 diabetes mellitus risk assessment among doctors in Ondo state	RAYYAN-INCLUSION: {"Yasmin"=>"Excluded", "Eugene"=>"Excluded"} | RAYYAN-EXCLUSION-REASONS: Wrong topic,wrong topic	10.4314/mmj.v33i2.6
335	Association between diabetes and keratoconus-a systematic review and meta-analysis	RAYYAN-INCLUSION: {"Yasmin"=>"Excluded", "Eugene"=>"Excluded"} | RAYYAN-EXCLUSION-REASONS: Wrong topic,wrong topic	10.1177/11206721211053167
336	[Diabetes and frailty in the elderly. A prospective study of an outpatient population supported by general practitioners]	RAYYAN-INCLUSION: {"Yasmin"=>"Excluded", "Eugene"=>"Excluded"} | RAYYAN-EXCLUSION-REASONS: Wrong topic,wrong topic
337	Prevalence and Socioeconomic Factors of Diabetes and High Blood Pressure Among Women in Kenya: A Cross-Sectional Study	RAYYAN-INCLUSION: {"Eugene"=>"Excluded"} | RAYYAN-EXCLUSION-REASONS: wrong topic	10.1007/s44197-021-00004-6
338	Universal versus selective screening for gestational diabetes mellitus among antenatal clinic attendees in Abakaliki: using the one-step 75 gram oral glucose tolerance test	RAYYAN-INCLUSION: {"Yasmin"=>"Excluded", "Eugene"=>"Excluded"} | RAYYAN-EXCLUSION-REASONS: Wrong topic,wrong topic	10.1186/s12884-021-04168-8
339	Predictors of Lower Extremity Amputations in Patients with Diabetic Foot Ulcers and Management Outcome	RAYYAN-INCLUSION: {"Eugene"=>"Excluded"} | RAYYAN-EXCLUSION-REASONS: wrong topic
340	Experience of living with type 1 diabetes in a low-income country: a qualitative study from Liberia	RAYYAN-INCLUSION: {"Nana Efua"=>"Excluded", "Eugene"=>"Excluded", "Kezia"=>"Excluded"} | RAYYAN-EXCLUSION-REASONS: wrong topic,wrong demographic	10.1136/bmjopen-2021-049738
341	Glycemic control and its association with sociodemographics, comorbid conditions, and medication adherence among patients with type 2 diabetes in southwestern Nigeria	RAYYAN-INCLUSION: {"Nana Efua"=>"Excluded", "Eugene"=>"Excluded", "Kezia"=>"Excluded"} | RAYYAN-EXCLUSION-REASONS: wrong topic	10.1177/03000605211044040
342	Genome-wide analyses of multiple obesity-related cytokines and hormones informs biology of cardiometabolic traits	RAYYAN-INCLUSION: {"Nana Efua"=>"Excluded", "Eugene"=>"Excluded", "Kezia"=>"Excluded"} | RAYYAN-EXCLUSION-REASONS: wrong topic,wrong demographic	10.1186/s13073-021-00971-2
343	COVID-19 and metabolic disease: mechanisms and clinical management	RAYYAN-INCLUSION: {"Yasmin"=>"Excluded", "Eugene"=>"Excluded"} | RAYYAN-EXCLUSION-REASONS: Wrong topic,wrong topic	10.1016/S2213-8587(21)00244-8
344	Diagnostic Yield of Population-Based Screening for Chronic Kidney Disease in Low-Income, Middle-Income, and High-Income Countries	RAYYAN-INCLUSION: {"Eugene"=>"Excluded", "Kezia"=>"Excluded"} | RAYYAN-EXCLUSION-REASONS: wrong topic,wrong demographic	10.1001/jamanetworkopen.2021.27396
345	A cross-sectional study of the knowledge and screening practices of diabetes among adults in a south western Nigerian city	RAYYAN-INCLUSION: {"Yasmin"=>"Excluded", "Eugene"=>"Excluded"} | RAYYAN-EXCLUSION-REASONS: Wrong topic,wrong topic	10.15167/2421-4248/jpmh2021.62.2.2059
346	Risk Factor Characterization of Ischemic Stroke Subtypes Among West Africans	RAYYAN-INCLUSION: {"Eugene"=>"Excluded"} | RAYYAN-EXCLUSION-REASONS: wrong topic	10.1161/STROKEAHA.120.032072
347	Estimated effect of increased diagnosis, treatment, and control of diabetes and its associated cardiovascular risk factors among low-income and middle-income countries: a microsimulation model	RAYYAN-INCLUSION: {"Eugene"=>"Excluded", "Kezia"=>"Excluded"} | RAYYAN-EXCLUSION-REASONS: wrong topic,wrong study type	10.1016/S2214-109X(21)00340-5
348	Diabetes-related knowledge, attitude, and practice among outpatients of a tertiary hospital in North-western Nigeria	RAYYAN-INCLUSION: {"Yasmin"=>"Excluded", "Eugene"=>"Excluded"} | RAYYAN-EXCLUSION-REASONS: Wrong topic,wrong topic	10.4103/aam.aam_48_20
349	Pharmacist-led intervention in treatment non-adherence and associated direct costs of management among ambulatory patients with type 2 diabetes in southwestern Nigeria	RAYYAN-INCLUSION: {"Nana Efua"=>"Included", "Eugene"=>"Included"} | USER-NOTES: {"Nana Efua"=>["Is adherence being considered?"]}	10.1186/s12913-021-06979-z
350	A systematic review of cases of West African crystalline maculopathy	RAYYAN-INCLUSION: {"Yasmin"=>"Excluded", "Eugene"=>"Excluded"} | RAYYAN-EXCLUSION-REASONS: Wrong topic,wrong topic	10.1111/ijcp.14911
351	Methicillin-resistant Staphylococcus aureus (MRSA) nasal carriage among patients with diabetes at the Korle Bu Teaching Hospital	RAYYAN-INCLUSION: {"Nana Efua"=>"Excluded", "Eugene"=>"Excluded", "Kezia"=>"Excluded"} | RAYYAN-EXCLUSION-REASONS: wrong topic	10.1371/journal.pone.0257004
352	Epidemiology, risk factors, social determinants of health, and current management for non-alcoholic fatty liver disease in sub-Saharan Africa	RAYYAN-INCLUSION: {"Eugene"=>"Excluded", "Kezia"=>"Excluded"} | RAYYAN-EXCLUSION-REASONS: wrong topic,wrong demographic	10.1016/S2468-1253(21)00275-2
353	Health-care provision and policy for non-alcoholic fatty liver disease in sub-Saharan Africa	RAYYAN-INCLUSION: {"Nana Efua"=>"Excluded", "Eugene"=>"Excluded", "Kezia"=>"Excluded"} | RAYYAN-EXCLUSION-REASONS: wrong topic,wrong demographic	10.1016/S2468-1253(21)00296-X
354	Comparison of the Efficacy, Tolerability and Side Effect Profile of Vildagliptin-Metformin with Metformin-GlibenclamideMamong Nigerian	RAYYAN-INCLUSION: {"Yasmin"=>"Excluded", "Eugene"=>"Excluded"} | RAYYAN-EXCLUSION-REASONS: Wrong topic,wrong topic
355	Health Related Quality of Life Measurements for Diabetes: A Systematic Review	RAYYAN-INCLUSION: {"Nana Efua"=>"Excluded", "Eugene"=>"Excluded", "Kezia"=>"Excluded"} | RAYYAN-EXCLUSION-REASONS: wrong topic	10.3390/ijerph18179245
356	Institutional mortality rate and cause of death at health facilities in Ghana between 2014 and 2018	RAYYAN-INCLUSION: {"Nana Efua"=>"Excluded", "Eugene"=>"Excluded", "Kezia"=>"Excluded"} | RAYYAN-EXCLUSION-REASONS: wrong topic,wrong demographic	10.1371/journal.pone.0256515
357	The effect of collaborative care on treatment outcomes of newly diagnosed tuberculosis patients with Type-2 diabetes mellitus and adverse drug reaction presentations: A prospective study	RAYYAN-INCLUSION: {"Yasmin"=>"Excluded", "Eugene"=>"Excluded"} | RAYYAN-EXCLUSION-REASONS: Wrong topic,wrong topic	10.4103/ijmy.ijmy_124_21
358	C-reactive protein and hypertension among Ghanaian migrants and their homeland counterparts: the Research on Obesity and Diabetes among African Migrants study	RAYYAN-INCLUSION: {"Yasmin"=>"Excluded", "Eugene"=>"Excluded"} | RAYYAN-EXCLUSION-REASONS: Wrong topic,wrong topic	10.1097/HJH.0000000000003006
359	Active matrix metalloproteinase-8 (aMMP-8) point-of-care test (POCT) in the COVID-19 pandemic	RAYYAN-INCLUSION: {"Yasmin"=>"Excluded", "Eugene"=>"Excluded"} | RAYYAN-EXCLUSION-REASONS: Wrong topic,wrong topic	10.1080/14789450.2021.1976151
360	Urinary proteomics combined with home blood pressure telemonitoring for health care reform trial: rational and protocol	RAYYAN-INCLUSION: {"Yasmin"=>"Excluded", "Eugene"=>"Excluded"} | RAYYAN-EXCLUSION-REASONS: Wrong topic,wrong topic	10.1080/08037051.2021.1952061
361	Cultural Considerations for the Adaptation of a Diabetes Self-Management Education Program in Cotonou, Benin: Lessons Learned from a Qualitative Study	RAYYAN-INCLUSION: {"Yasmin"=>"Excluded", "Eugene"=>"Excluded"} | RAYYAN-EXCLUSION-REASONS: Wrong topic,wrong topic	10.3390/ijerph18168376
362	Patients' knowledge of diabetes foot complications and self-management practices in Ghana: A phenomenological study	RAYYAN-INCLUSION: {"Nana Efua"=>"Excluded", "Eugene"=>"Excluded"} | RAYYAN-EXCLUSION-REASONS: wrong topic	10.1371/journal.pone.0256417
363	Barriers to screening, diagnosis and management of hyperglycaemia in pregnancy in Africa: a systematic review	RAYYAN-INCLUSION: {"Yasmin"=>"Excluded", "Eugene"=>"Excluded"} | RAYYAN-EXCLUSION-REASONS: Wrong topic,wrong topic	10.1093/inthealth/ihab054
364	Frontline healthcare workers' experiences in implementing the TB-DM collaborative framework in Northern Ghana	RAYYAN-INCLUSION: {"Nana Efua"=>"Excluded", "Eugene"=>"Excluded", "Kezia"=>"Excluded"} | RAYYAN-EXCLUSION-REASONS: wrong topic,wrong demographic	10.1186/s12913-021-06883-6
365	Socio-demographic factors and health status of adults with disability in Enugu Metropolis, Nigeria	RAYYAN-INCLUSION: {"Yasmin"=>"Excluded", "Eugene"=>"Excluded"} | RAYYAN-EXCLUSION-REASONS: Wrong topic,wrong topic	10.4314/mmj.v33i1.6
366	Diabetes self-management education interventions in the WHO African Region: A scoping review	RAYYAN-INCLUSION: {"Yasmin"=>"Excluded", "Eugene"=>"Excluded"} | RAYYAN-EXCLUSION-REASONS: Wrong topic,wrong study type	10.1371/journal.pone.0256123
367	Adherence to Antidiabetic Medications among Women with Gestational Diabetes	RAYYAN-INCLUSION: {"Yasmin"=>"Excluded", "Eugene"=>"Excluded"} | RAYYAN-EXCLUSION-REASONS: Wrong topic,wrong topic	10.1155/2021/9941538
368	A Review to Populate A Proposed Cost-Effectiveness Analysis of Glaucoma Screening in Sub-Saharan Africa	RAYYAN-INCLUSION: {"Yasmin"=>"Excluded", "Eugene"=>"Excluded"} | RAYYAN-EXCLUSION-REASONS: Wrong topic,wrong topic	10.1080/09286586.2021.1939887
369	The Impact of Deranged Glucose Metabolism and Diabetes in the Pathogenesis and Prognosis of the Novel SARS-CoV-2: A Systematic Review of Literature	RAYYAN-INCLUSION: {"Yasmin"=>"Excluded", "Eugene"=>"Excluded"} | RAYYAN-EXCLUSION-REASONS: Wrong topic,wrong topic	10.2174/1573399817666210806104349
370	An intensive follow-up in subjects with cardiometabolic high-risk	RAYYAN-INCLUSION: {"Yasmin"=>"Excluded", "Eugene"=>"Excluded"} | RAYYAN-EXCLUSION-REASONS: Wrong topic,wrong topic	10.1016/j.numecd.2021.06.011
371	Morbidity and mortality outcomes of COVID-19 patients with and without hypertension in Lagos, Nigeria: a retrospective cohort study	RAYYAN-INCLUSION: {"Nana Efua"=>"Excluded", "Eugene"=>"Excluded", "Kezia"=>"Excluded"} | RAYYAN-EXCLUSION-REASONS: wrong topic,wrong demographic	10.1186/s41256-021-00210-6
372	Resistivity index in the diagnosis and assessment of loss of renal function in diabetic nephropathy	RAYYAN-INCLUSION: {"Eugene"=>"Excluded"} | RAYYAN-EXCLUSION-REASONS: wrong topic	10.5830/CVJA-2021-032
373	Factors Behind the Higher COVID-19 Risk in Diabetes: A Critical Review	RAYYAN-INCLUSION: {"Nana Efua"=>"Excluded", "Eugene"=>"Excluded", "Kezia"=>"Excluded"} | RAYYAN-EXCLUSION-REASONS: wrong topic	10.3389/fpubh.2021.591982
374	Current Status of Endoplasmic Reticulum Stress in Type II Diabetes	RAYYAN-INCLUSION: {"Yasmin"=>"Excluded", "Eugene"=>"Excluded"} | RAYYAN-EXCLUSION-REASONS: Wrong topic,wrong topic	10.3390/molecules26144362
375	Pattern of Self-care practices among type 2 diabetes patients in Southwest, Nigeria	RAYYAN-INCLUSION: {"Nana Efua"=>"Excluded", "Eugene"=>"Excluded"} | RAYYAN-EXCLUSION-REASONS: wrong topic	10.4103/njcp.njcp_527_20
376	Chronic kidney diseases among homeless and slum dwellers in Accra, Ghana	RAYYAN-INCLUSION: {"Yasmin"=>"Excluded", "Eugene"=>"Excluded"} | RAYYAN-EXCLUSION-REASONS: Wrong topic,wrong topic	10.11604/pamj.2021.38.340.27106
377	Body-mass index and diabetes risk in 57 low-income and middle-income countries: a cross-sectional study of nationally representative, individual-level data in 685 616 adults	RAYYAN-INCLUSION: {"Yasmin"=>"Excluded", "Eugene"=>"Excluded"} | RAYYAN-EXCLUSION-REASONS: Wrong topic,wrong topic	10.1016/S0140-6736(21)00844-8
378	Ten-year risk of fatal cardiovascular disease and its association with metabolic risk factors among waste pickers in South Africa	RAYYAN-INCLUSION: {"Yasmin"=>"Excluded", "Eugene"=>"Excluded"} | RAYYAN-EXCLUSION-REASONS: Wrong topic,wrong topic	10.1186/s12872-021-02150-y
379	Perfect use versus typical use: translating outcomes in the treatment of diabetic macular oedema	RAYYAN-INCLUSION: {"Nana Efua"=>"Excluded", "Eugene"=>"Excluded"} | RAYYAN-EXCLUSION-REASONS: wrong topic	10.1038/s41433-021-01627-6
380	Associations between obesity indices and both type 2 diabetes and impaired fasting glucose among West African adults: Results from WHO STEPS surveys	RAYYAN-INCLUSION: {"Yasmin"=>"Excluded", "Eugene"=>"Excluded"} | RAYYAN-EXCLUSION-REASONS: Wrong topic,wrong topic	10.1016/j.numecd.2021.05.028
381	Qualitative exploration into reasons for delay in seeking medical help with diabetic foot problems	RAYYAN-INCLUSION: {"Eugene"=>"Excluded"} | RAYYAN-EXCLUSION-REASONS: wrong topic	10.1080/17482631.2021.1945206
382	Screening for chronic kidney disease in an urban population in Nigeria	RAYYAN-INCLUSION: {"Eugene"=>"Excluded"} | RAYYAN-EXCLUSION-REASONS: wrong topic	10.4103/aam.aam_21_20
383	Clinical profile of patients with diabetes mellitus in gusau, Northwestern, Nigeria	RAYYAN-INCLUSION: {"Yasmin"=>"Excluded", "Eugene"=>"Excluded"} | RAYYAN-EXCLUSION-REASONS: Wrong topic,wrong topic	10.4103/aam.aam_16_20
384	The Role of Finding Out in Type 2 Diabetes Management among West-African Immigrants Living in the UK	RAYYAN-INCLUSION: {"Yasmin"=>"Excluded", "Eugene"=>"Excluded"} | RAYYAN-EXCLUSION-REASONS: Wrong topic,wrong topic	10.3390/ijerph18116037
385	Knowledge and practice of diabetic foot care and the prevalence of diabetic foot ulcers among diabetic patients of selected hospitals in the Volta Region, Ghana	RAYYAN-INCLUSION: {"Nana Efua"=>"Excluded", "Eugene"=>"Excluded", "Kezia"=>"Excluded"} | RAYYAN-EXCLUSION-REASONS: wrong topic	10.1111/iwj.13656
386	Clinical and biochemical correlates of hypogonadism in men with type 2 diabetes mellitus	RAYYAN-INCLUSION: {"Yasmin"=>"Excluded", "Eugene"=>"Excluded"} | RAYYAN-EXCLUSION-REASONS: Wrong topic,wrong topic	10.11604/pamj.2021.38.292.25719
387	Comparison of the performances of survival analysis regression models for analysis of conception modes and risk of type-1 diabetes among 1985-2015 Swedish birth cohort	RAYYAN-INCLUSION: {"Yasmin"=>"Excluded", "Eugene"=>"Excluded"} | RAYYAN-EXCLUSION-REASONS: Wrong topic,wrong topic	10.1371/journal.pone.0253389
388	Utilization of eye health services and diabetic retinopathy: a cross-sectional study among persons living with diabetes visiting a tertiary eye care facility in Ghana	RAYYAN-INCLUSION: {"Yasmin"=>"Excluded", "Eugene"=>"Excluded"} | RAYYAN-EXCLUSION-REASONS: Wrong topic,wrong topic	10.1186/s12913-021-06594-y
389	Population-based cross-sectional prevalence survey of diabetes and diabetic retinopathy in Sohag-Egypt, 2019	RAYYAN-INCLUSION: {"Nana Efua"=>"Excluded", "Eugene"=>"Excluded"} | RAYYAN-EXCLUSION-REASONS: wrong topic	10.1136/bmjopen-2020-047757
390	Concordance between fasting plasma glucose and HbA(1c) in the diagnosis of diabetes in black South African adults: a cross-sectional study	RAYYAN-INCLUSION: {"Yasmin"=>"Excluded", "Eugene"=>"Excluded"} | RAYYAN-EXCLUSION-REASONS: Wrong topic,wrong topic	10.1136/bmjopen-2020-046060
391	Evaluation of retinal microvascular changes in patients with prediabetes	RAYYAN-INCLUSION: {"Nana Efua"=>"Excluded", "Eugene"=>"Excluded", "Kezia"=>"Excluded"} | RAYYAN-EXCLUSION-REASONS: wrong topic,wrong demographic	10.4103/njcp.njcp_193_20
392	A ten-year review of childhood obesity in a teaching hospital, South West Nigeria	RAYYAN-INCLUSION: {"Yasmin"=>"Excluded", "Eugene"=>"Excluded"} | RAYYAN-EXCLUSION-REASONS: Wrong topic,wrong topic	10.4103/njcp.njcp_595_20
393	The effects of blood glucose regulation and treatment regime on mean platelet volume in type 2 diabetic patients	RAYYAN-INCLUSION: {"Yasmin"=>"Excluded", "Eugene"=>"Excluded"} | RAYYAN-EXCLUSION-REASONS: Wrong topic,wrong topic	10.4103/njcp.njcp_477_19
394	Sociodemographic determinants of glycaemic control among children with type 1 diabetes in South Eastern Nigeria	RAYYAN-INCLUSION: {"Yasmin"=>"Excluded", "Eugene"=>"Excluded"} | RAYYAN-EXCLUSION-REASONS: Wrong topic,wrong topic	10.11604/pamj.2021.38.250.19790
395	Prevalence and co-existence of cardiometabolic risk factors and associations with nutrition-related and socioeconomic indicators in a national sample of Gambian women	RAYYAN-INCLUSION: {"Eugene"=>"Excluded"} | RAYYAN-EXCLUSION-REASONS: wrong topic	10.1038/s41598-021-91592-7
396	Metabolic Traits and Stroke Risk in Individuals of African Ancestry: Mendelian Randomization Analysis	RAYYAN-INCLUSION: {"Nana Efua"=>"Excluded", "Eugene"=>"Excluded", "Kezia"=>"Excluded"} | RAYYAN-EXCLUSION-REASONS: wrong topic,wrong demographic	10.1161/STROKEAHA.121.034747
397	The Potential of Sweetpotato as a Functional Food in Sub-Saharan Africa and Its Implications for Health: A Review	RAYYAN-INCLUSION: {"Yasmin"=>"Excluded", "Eugene"=>"Excluded"} | RAYYAN-EXCLUSION-REASONS: Wrong topic,wrong topic	10.3390/molecules26102971
398	The trans-ancestral genomic architecture of glycemic traits	RAYYAN-INCLUSION: {"Yasmin"=>"Excluded", "Eugene"=>"Excluded"} | RAYYAN-EXCLUSION-REASONS: Wrong topic,wrong topic	10.1038/s41588-021-00852-9
399	Exploring the mechanisms of collaboration between the Tuberculosis and Diabetes Programs for the control of TB-DM Comorbidity in Ghana	RAYYAN-INCLUSION: {"Nana Efua"=>"Excluded", "Eugene"=>"Excluded", "Kezia"=>"Excluded"} | RAYYAN-EXCLUSION-REASONS: wrong topic,wrong demographic	10.1186/s13104-021-05637-1
400	Screening for Diabetes Mellitus and Hypertension in Ile-Ife - A World Diabetes Day Experience	RAYYAN-INCLUSION: {"Eugene"=>"Excluded"} | RAYYAN-EXCLUSION-REASONS: wrong topic
401	Effectiveness of two procedures for deploying a facilitated collaborative modeling implementation strategy-the PVS-PREDIAPS strategy-to optimize type 2 diabetes prevention in primary care: the PREDIAPS cluster randomized hybrid type II implementation trial	RAYYAN-INCLUSION: {"Eugene"=>"Excluded", "Kezia"=>"Excluded"} | RAYYAN-EXCLUSION-REASONS: wrong topic,wrong demographic	10.1186/s13012-021-01127-x
402	Differences in Body Composition Convey a Similar Risk of Type 2 Diabetes Among Different Ethnic Groups With Disparate Cardiometabolic Risk-The HELIUS Study	RAYYAN-INCLUSION: {"Eugene"=>"Excluded", "Kezia"=>"Excluded"} | RAYYAN-EXCLUSION-REASONS: wrong topic	10.2337/dc21-0230
403	Assessment of the level of knowledge, awareness and management of hypertension and diabetes among adults in Imo and Kaduna states, Nigeria: a cross-sectional study	RAYYAN-INCLUSION: {"Yasmin"=>"Excluded", "Eugene"=>"Excluded"} | RAYYAN-EXCLUSION-REASONS: Wrong topic,wrong topic	10.1136/bmjopen-2020-043951
404	Potential Roles of Endoplasmic Reticulum Stress and Cellular Proteins Implicated in Diabesity	RAYYAN-INCLUSION: {"Eugene"=>"Excluded"} | RAYYAN-EXCLUSION-REASONS: wrong topic	10.1155/2021/8830880
405	Ethnicity-specific BMI cutoffs for obesity based on type 2 diabetes risk in England: a population-based cohort study	RAYYAN-INCLUSION: {"Nana Efua"=>"Excluded", "Eugene"=>"Excluded", "Kezia"=>"Excluded"} | RAYYAN-EXCLUSION-REASONS: wrong topic	10.1016/S2213-8587(21)00088-7
406	Association of household socioeconomic status, neighborhood support system and adherence to dietary recommendation among persons with T2DM, a facility-based cross-sectional study in Ghana	RAYYAN-INCLUSION: {"Yasmin"=>"Excluded", "Eugene"=>"Excluded"} | RAYYAN-EXCLUSION-REASONS: Wrong topic,wrong topic	10.1186/s12889-021-10963-x
407	The Role of Nutrition in COVID-19 Susceptibility and Severity of Disease: A Systematic Review	RAYYAN-INCLUSION: {"Yasmin"=>"Excluded", "Eugene"=>"Excluded"} | RAYYAN-EXCLUSION-REASONS: Wrong topic,wrong topic	10.1093/jn/nxab059
408	Clinical profile and factors associated with COVID-19 in Yaounde, Cameroon: A prospective cohort study	RAYYAN-INCLUSION: {"Yasmin"=>"Excluded", "Eugene"=>"Excluded"} | RAYYAN-EXCLUSION-REASONS: Wrong topic,wrong topic	10.1371/journal.pone.0251504
409	Atypical presentation of COVID-19 in a patient with type 2 diabetes at an urban primary care facility in Accra, Ghana	RAYYAN-INCLUSION: {"Yasmin"=>"Excluded", "Eugene"=>"Excluded"} | RAYYAN-EXCLUSION-REASONS: Wrong topic,wrong topic	10.4314/gmj.v54i4s.19
410	COVID-19 autopsy reports from the Ga-East Municipal and the 37 Military Hospitals in Accra, Ghana	RAYYAN-INCLUSION: {"Yasmin"=>"Excluded", "Eugene"=>"Excluded"} | RAYYAN-EXCLUSION-REASONS: Wrong topic,wrong topic	10.4314/gmj.v54i4s.9
411	Clinical characteristics of COVID-19 patients admitted at the Korle-Bu Teaching Hospital, Accra, Ghana	RAYYAN-INCLUSION: {"Yasmin"=>"Excluded", "Eugene"=>"Excluded"} | RAYYAN-EXCLUSION-REASONS: Wrong topic,wrong topic	10.4314/gmj.v54i4s.6
412	Comparing patient characteristics and outcomes in type 1 versus type 2 diabetes with diabetic ketoacidosis: a review and a propensity-matched nationwide analysis	RAYYAN-INCLUSION: {"Yasmin"=>"Excluded", "Eugene"=>"Excluded"} | RAYYAN-EXCLUSION-REASONS: Wrong topic,wrong topic	10.1136/jim-2021-001901
413	Bioactive Compounds Effective Against Type 2 Diabetes Mellitus: A Systematic Review	RAYYAN-INCLUSION: {"Yasmin"=>"Excluded", "Eugene"=>"Excluded"} | RAYYAN-EXCLUSION-REASONS: Wrong topic,wrong topic	10.2174/1568026621666210509161059
414	Lost-in-Translation of Metabolic Effects of Inorganic Nitrate in Type 2 Diabetes: Is Ascorbic Acid the Answer?	RAYYAN-INCLUSION: {"Nana Efua"=>"Excluded", "Eugene"=>"Excluded", "Kezia"=>"Excluded"} | RAYYAN-EXCLUSION-REASONS: wrong topic	10.3390/ijms22094735
415	Spotlight commentary: A role for real-world evidence to inform the clinical care of patients with diabetes mellitus	RAYYAN-INCLUSION: {"Yasmin"=>"Excluded", "Eugene"=>"Excluded"} | RAYYAN-EXCLUSION-REASONS: Wrong topic,wrong topic	10.1111/bcp.14882
416	Multitargeted Effects of Vitexin and Isovitexin on Diabetes Mellitus and Its Complications	RAYYAN-INCLUSION: {"Nana Efua"=>"Excluded", "Eugene"=>"Excluded", "Kezia"=>"Excluded"} | RAYYAN-EXCLUSION-REASONS: wrong topic	10.1155/2021/6641128
417	Berberine modulates crucial erectogenic biomolecules and alters histological architecture in penile tissues of diabetic rats	RAYYAN-INCLUSION: {"Yasmin"=>"Excluded", "Eugene"=>"Excluded"} | RAYYAN-EXCLUSION-REASONS: Wrong topic,wrong topic	10.1111/and.14074
418	An Empirical Study on Diabetes Depression over Distress Evaluation Using Diagnosis Statistical Manual and Chi-Square Method	RAYYAN-INCLUSION: {"Yasmin"=>"Excluded", "Eugene"=>"Excluded"} | RAYYAN-EXCLUSION-REASONS: Wrong topic,wrong topic	10.3390/ijerph18073755
419	Demographic, diagnostic and therapeutic characteristics of autosomal dominant polycystic kidney disease in Ghana	RAYYAN-INCLUSION: {"Yasmin"=>"Excluded", "Eugene"=>"Excluded"} | RAYYAN-EXCLUSION-REASONS: Wrong topic,wrong topic	10.1186/s12882-021-02336-8
420	Comparison of the Diagnostic Relevance of Albumin Creatinine Ratio Versus Cystatin C in Assessment of Cardiovascular Complication in Type 2 Diabetics	RAYYAN-INCLUSION: {"Yasmin"=>"Excluded", "Eugene"=>"Excluded"} | RAYYAN-EXCLUSION-REASONS: Wrong topic,wrong topic
421	Performance assessment of SD Bioline TB MPT64 assay for the diagnosis of Mycobacterium tuberculosis complex in Lagos, Nigeria	RAYYAN-INCLUSION: {"Nana Efua"=>"Excluded", "Eugene"=>"Excluded"} | RAYYAN-EXCLUSION-REASONS: wrong topic	10.1080/15321819.2021.1911812
422	Prevalence and Correlates of Musculoskeletal Pain in Adults with Type 2 Diabetes in Populations with Low-Risk of Obesity: A Cross-Sectional Study	RAYYAN-INCLUSION: {"Eugene"=>"Excluded"} | RAYYAN-EXCLUSION-REASONS: wrong topic	10.4314/ejhs.v30i6.13
423	Lifestyle interventions for type 2 diabetes management among migrants and ethnic minorities living in industrialized countries: a systematic review and meta-analyses	RAYYAN-INCLUSION: {"Nana Efua"=>"Excluded", "Eugene"=>"Excluded", "Kezia"=>"Excluded"} | RAYYAN-EXCLUSION-REASONS: wrong topic,wrong study type	10.1136/bmjdrc-2020-001924
424	Plasminogen Activator Inhibitor-1 in poorly controlled vs well controlled Type-2 Diabetes Mellitus patients: A case-control study in a district hospital in Ghana	RAYYAN-INCLUSION: {"Nana Efua"=>"Excluded", "Eugene"=>"Excluded"} | RAYYAN-EXCLUSION-REASONS: wrong topic	10.1371/journal.pone.0250090
425	N-glycosylation profiling of Type 2 diabetes mellitus from baseline to follow-up: an observational study in a Ghanaian population	RAYYAN-INCLUSION: {"Nana Efua"=>"Excluded", "Eugene"=>"Excluded", "Kezia"=>"Excluded"} | RAYYAN-EXCLUSION-REASONS: wrong topic	10.2217/bmm-2020-0615
426	Cytochrome P450 Enzyme Inhibition and Herb-Drug Interaction Potential of Medicinal Plant Extracts Used for Management of Diabetes in Nigeria	RAYYAN-INCLUSION: {"Yasmin"=>"Excluded", "Eugene"=>"Excluded"} | RAYYAN-EXCLUSION-REASONS: Wrong topic,wrong topic	10.1007/s13318-021-00685-1
427	Vanillin exerts therapeutic effects against hyperglycemia-altered glucose metabolism and purinergic activities in testicular tissues of diabetic rats	RAYYAN-INCLUSION: {"Yasmin"=>"Excluded", "Eugene"=>"Excluded"} | RAYYAN-EXCLUSION-REASONS: Wrong topic,wrong topic	10.1016/j.reprotox.2021.03.007
428	Subclinical atherosclerosis and associated risk factors among HIV-infected adults in Jos, North Central Nigeria: a cross-sectional study	RAYYAN-INCLUSION: {"Yasmin"=>"Excluded", "Eugene"=>"Excluded"} | RAYYAN-EXCLUSION-REASONS: Wrong topic,wrong topic	10.11604/pamj.2020.37.388.21073
429	Eukaryotic viruses in the fecal virome at the onset of type 1 diabetes: A study from four geographically distant African and Asian countries	RAYYAN-INCLUSION: {"Nana Efua"=>"Excluded", "Eugene"=>"Excluded", "Kezia"=>"Excluded"} | RAYYAN-EXCLUSION-REASONS: wrong topic,wrong demographic	10.1111/pedi.13207
430	Profiling immuno-metabolic mediators of vitamin B12 deficiency among metformin-treated type 2 diabetic patients in Ghana	RAYYAN-INCLUSION: {"Eugene"=>"Excluded"} | RAYYAN-EXCLUSION-REASONS: wrong topic	10.1371/journal.pone.0249325
431	Carvedilol improves heart rate variability indices, biomarkers but not cardiac nerve density in streptozotocin-induced T2DM model of diabetic cardiac autonomic neuropathy	RAYYAN-INCLUSION: {"Yasmin"=>"Excluded", "Eugene"=>"Excluded"} | RAYYAN-EXCLUSION-REASONS: Wrong topic,wrong topic	10.1515/jbcpp-2020-0282
432	Relationship between dietary carbohydrate quality index and metabolic syndrome among type 2 diabetes mellitus subjects: a case-control study from Ghana	RAYYAN-INCLUSION: {"Eugene"=>"Excluded"} | RAYYAN-EXCLUSION-REASONS: wrong topic	10.1186/s12889-021-10593-3
433	The relationship between self-efficacy of diabetes management and well-being in patients with type 2 diabetes	RAYYAN-INCLUSION: {"Yasmin"=>"Excluded", "Eugene"=>"Excluded"} | RAYYAN-EXCLUSION-REASONS: Wrong topic,wrong topic	10.4103/njcp.njcp_280_18
434	Assessing the Status of Diabetes Associations in the Pacific: A Starting Point for Strengthening Associations to Manage Diabetes	RAYYAN-INCLUSION: {"Yasmin"=>"Excluded", "Eugene"=>"Excluded"} | RAYYAN-EXCLUSION-REASONS: Wrong topic,wrong topic
435	Insulin therapy in childhood type 1 diabetes: Knowledge and practice in Senegal	RAYYAN-INCLUSION: {"Nana Efua"=>"Excluded", "Eugene"=>"Excluded", "Kezia"=>"Excluded"} | RAYYAN-EXCLUSION-REASONS: wrong topic,wrong demographic	10.1016/j.arcped.2021.02.006
436	Role of CaMKII in the regulation of fatty acids and lipid metabolism	RAYYAN-INCLUSION: {"Eugene"=>"Excluded"} | RAYYAN-EXCLUSION-REASONS: wrong topic	10.1016/j.dsx.2021.02.037
437	Associations between macrovascular and renal microvascular dysfunction in type 2 diabetes and non-diabetes: the HELIUS study	RAYYAN-INCLUSION: {"Yasmin"=>"Excluded", "Eugene"=>"Excluded"} | RAYYAN-EXCLUSION-REASONS: Wrong topic,wrong topic	10.1016/j.mvr.2021.104162
438	Influence of the Model of Care on the Outcomes of Diabetes Self-Management Education Program: A Scoping Review	RAYYAN-INCLUSION: {"Nana Efua"=>"Excluded", "Eugene"=>"Excluded", "Kezia"=>"Excluded"} | RAYYAN-EXCLUSION-REASONS: wrong topic,wrong study type	10.1155/2021/2969243
439	Microvascular and macrovascular complications in type 2 diabetes in a multi-ethnic population based in Amsterdam. The HELIUS study	RAYYAN-INCLUSION: {"Nana Efua"=>"Excluded", "Eugene"=>"Excluded", "Kezia"=>"Excluded"} | RAYYAN-EXCLUSION-REASONS: wrong topic	10.1016/j.pcd.2021.02.008
440	Salivary inflammatory biomarkers and glycated haemoglobin among patients with type 2 diabetic mellitus	RAYYAN-INCLUSION: {"Eugene"=>"Excluded"} | RAYYAN-EXCLUSION-REASONS: wrong topic	10.1186/s12903-021-01453-y
441	Failing to address access to insulin in its centenary year would be a catastrophic moral failure	RAYYAN-INCLUSION: {"Nana Efua"=>"Excluded", "Eugene"=>"Excluded", "Kezia"=>"Excluded"} | RAYYAN-EXCLUSION-REASONS: wrong topic,wrong demographic	10.1016/S2213-8587(21)00048-6
442	Dihydroquinazolin-4(1H)-one derivatives as novel and potential leads for diabetic management	RAYYAN-INCLUSION: {"Eugene"=>"Excluded", "Kezia"=>"Excluded"} | RAYYAN-EXCLUSION-REASONS: wrong topic	10.1007/s11030-021-10196-5
443	Assessing sub-regional-specific strengths of healthcare systems associated with COVID-19 prevalence, deaths and recoveries in Africa	RAYYAN-INCLUSION: {"Yasmin"=>"Excluded", "Eugene"=>"Excluded"} | RAYYAN-EXCLUSION-REASONS: Wrong topic,wrong topic	10.1371/journal.pone.0247274
444	Non-communicable diseases pandemic and precision medicine: Is Africa ready?	RAYYAN-INCLUSION: {"Nana Efua"=>"Excluded", "Eugene"=>"Excluded"} | RAYYAN-EXCLUSION-REASONS: wrong topic	10.1016/j.ebiom.2021.103260
445	Consequences of the COVID-19 pandemic for patients with metabolic diseases	RAYYAN-INCLUSION: {"Yasmin"=>"Excluded", "Eugene"=>"Excluded"} | RAYYAN-EXCLUSION-REASONS: Wrong topic,wrong topic	10.1038/s42255-021-00358-y
446	Awareness and risk burden of diabetes mellitus in a rural community of Ekiti State, South-Western Nigeria	RAYYAN-INCLUSION: {"Yasmin"=>"Excluded", "Eugene"=>"Excluded"} | RAYYAN-EXCLUSION-REASONS: Wrong topic,wrong topic	10.15167/2421-4248/jpmh2020.61.4.1532
447	Long-term effect of non-surgical periodontal treatment on glycaemic control in patients with diabetes with periodontitis: a systematic review and meta-analysis protocol	RAYYAN-INCLUSION: {"Nana Efua"=>"Excluded", "Eugene"=>"Excluded", "Kezia"=>"Excluded"} | RAYYAN-EXCLUSION-REASONS: wrong topic	10.1136/bmjopen-2020-043250
448	[Tomographic appearance and etiologies of epimacular membranes in Cotonou]	RAYYAN-INCLUSION: {"Yasmin"=>"Excluded", "Eugene"=>"Excluded"} | RAYYAN-EXCLUSION-REASONS: Wrong topic,wrong topic	10.1016/j.jfo.2020.06.054
449	Evaluation of the effects of intraarticular glucocorticoid injections on blood glucose levels in diabetes mellitus and nondiabetes mellitus patients with adhesive capsulitis of the shoulder	RAYYAN-INCLUSION: {"Nana Efua"=>"Excluded", "Eugene"=>"Excluded", "Kezia"=>"Excluded"} | RAYYAN-EXCLUSION-REASONS: wrong topic	10.4103/njcp.njcp_198_20
450	Detection of nuclear receptors in gingival samples of diabetic and nondiabetic periodontitis patients	RAYYAN-INCLUSION: {"Yasmin"=>"Excluded", "Eugene"=>"Excluded"} | RAYYAN-EXCLUSION-REASONS: Wrong topic,wrong topic	10.4103/njcp.njcp_216_20
451	Performance of Risk Assessment Models for Prevalent or Undiagnosed Type 2 Diabetes Mellitus in a Multi-Ethnic Population-The Helius Study	RAYYAN-INCLUSION: {"Nana Efua"=>"Excluded", "Eugene"=>"Excluded"} | RAYYAN-EXCLUSION-REASONS: wrong topic	10.5334/gh.846
452	Pregnancy-related interventions in mothers at risk for gestational diabetes in Asian India and low and middle-income countries (PRIMORDIAL study): protocol for a randomised controlled trial	RAYYAN-INCLUSION: {"Eugene"=>"Excluded"} | RAYYAN-EXCLUSION-REASONS: wrong topic	10.1136/bmjopen-2020-042069
453	Fetal growth restriction in a cohort of migrants in Germany	RAYYAN-INCLUSION: {"Nana Efua"=>"Excluded", "Eugene"=>"Excluded", "Kezia"=>"Excluded"} | RAYYAN-EXCLUSION-REASONS: wrong topic,wrong demographic	10.1186/s12884-021-03620-z
454	The double-edged sword of systemic corticosteroid therapy in viral pneumonia: A case report and comparative review of influenza-associated mucormycosis versus COVID-19 associated mucormycosis	RAYYAN-INCLUSION: {"Yasmin"=>"Excluded", "Eugene"=>"Excluded"} | RAYYAN-EXCLUSION-REASONS: Wrong topic,wrong topic	10.1111/myc.13256
455	Modulatory effect of pigeon pea-wheat biscuits on lipid profile, lipid peroxidation level, α-glucosidase, and butyrylcholinesterase activities in type-2 diabetic patients	RAYYAN-INCLUSION: {"Nana Efua"=>"Excluded", "Eugene"=>"Excluded", "Kezia"=>"Excluded"} | RAYYAN-EXCLUSION-REASONS: wrong topic	10.1111/jfbc.13658
456	Rapid increases in observed incidence and prevalence of Type 1 diabetes in children and youth in Mali, 2007-2016	RAYYAN-INCLUSION: {"Eugene"=>"Excluded"} | RAYYAN-EXCLUSION-REASONS: wrong topic	10.1111/pedi.13191
457	Anthropometric indices and cardiometabolic risk factors in a Ghanaian adolescent population	RAYYAN-INCLUSION: {"Yasmin"=>"Excluded", "Eugene"=>"Excluded"} | RAYYAN-EXCLUSION-REASONS: Wrong topic,wrong topic	10.1515/jpem-2020-0273
458	Knowledge, attitude, practice and associated factors among patients with type 2 diabetes in Cotonou, Southern Benin	RAYYAN-INCLUSION: {"Nana Efua"=>"Excluded", "Eugene"=>"Excluded", "Kezia"=>"Excluded"} | RAYYAN-EXCLUSION-REASONS: wrong topic	10.1186/s12889-021-10289-8
459	Fidelity evaluation of the compared procedures for conducting the PVS-PREDIAPS implementation strategy to optimize diabetes prevention in primary care	RAYYAN-INCLUSION: {"Nana Efua"=>"Excluded", "Eugene"=>"Excluded", "Kezia"=>"Excluded"} | RAYYAN-EXCLUSION-REASONS: wrong topic	10.1186/s12875-021-01378-z
460	[Prevalence of Diabetes and Diabetes-Related Cardiovascular Risk Factors in a Rural Population in Burkina Faso]	RAYYAN-INCLUSION: {"Eugene"=>"Excluded"} | RAYYAN-EXCLUSION-REASONS: wrong topic	10.48327/B1J8-7K63
461	Anthropometric indices and their cut-off points in relation to type 2 diabetes among Ghanaian migrants and non-migrants: The RODAM study	RAYYAN-INCLUSION: {"Yasmin"=>"Excluded", "Eugene"=>"Excluded"} | RAYYAN-EXCLUSION-REASONS: Wrong topic,wrong topic	10.1016/j.diabres.2021.108687
462	[Diabetes mellitus and high blood pressure over risk in HIV-infected people followed at Souro Sanou University Hospital Day Hospital, Bobo-Dioulasso 2018]	RAYYAN-INCLUSION: {"Yasmin"=>"Excluded", "Eugene"=>"Excluded"} | RAYYAN-EXCLUSION-REASONS: Wrong topic,wrong topic	10.1016/j.respe.2020.12.001
463	Prevalence and clusters of modifiable cardiovascular disease risk factors among intra-city commercial motor vehicle drivers in a Nigerian metropolitan city	RAYYAN-INCLUSION: {"Eugene"=>"Excluded"} | RAYYAN-EXCLUSION-REASONS: wrong topic	10.4314/gmj.v54i2.8
464	Prevalence and associated factors of gestational diabetes mellitus among rural pregnant women in southern Tanzania	RAYYAN-INCLUSION: {"Eugene"=>"Excluded"} | RAYYAN-EXCLUSION-REASONS: wrong topic	10.4314/gmj.v54i2.5
465	Diabetes-Related Stigma and its Influence on Social Networks, Social Support, and HbA1c in Ghana	RAYYAN-INCLUSION: {"Yasmin"=>"Excluded", "Eugene"=>"Excluded"} | RAYYAN-EXCLUSION-REASONS: Wrong topic,wrong topic	10.18865/ed.31.1.57
466	The Influence of Religious Participation and Use of Traditional Medicine on Type 2 Diabetes Control in Urban Ghana	RAYYAN-INCLUSION: {"Yasmin"=>"Excluded", "Eugene"=>"Excluded"} | RAYYAN-EXCLUSION-REASONS: Wrong topic,wrong topic	10.1007/s10943-021-01187-9
467	Systematic review of observational studies of the impact of cardiovascular risk factors on preeclampsia in sub-saharan Africa	RAYYAN-INCLUSION: {"Yasmin"=>"Excluded", "Eugene"=>"Excluded"} | RAYYAN-EXCLUSION-REASONS: Wrong topic,wrong topic	10.1186/s12884-021-03566-2
468	Increased metformin dosage suppresses pro-inflammatory cytokine levels in systemic circulation and might contribute to its beneficial effects	RAYYAN-INCLUSION: {"Nana Efua"=>"Excluded", "Eugene"=>"Excluded", "Kezia"=>"Excluded"} | RAYYAN-EXCLUSION-REASONS: wrong topic	10.1080/15321819.2020.1862861
469	Association between dietary diversity with overweight and obesity: A cross-sectional study conducted among pastoralists in Monduli District in Tanzania	RAYYAN-INCLUSION: {"Yasmin"=>"Excluded", "Eugene"=>"Excluded"} | RAYYAN-EXCLUSION-REASONS: Wrong topic,wrong topic	10.1371/journal.pone.0244813
470	Cardiovascular Health and Near Visual Impairment Among Older Adults in the Republic of Congo: A Population-Based Study	RAYYAN-INCLUSION: {"Yasmin"=>"Excluded", "Eugene"=>"Excluded"} | RAYYAN-EXCLUSION-REASONS: Wrong topic,wrong topic	10.1093/gerona/glaa304
471	Implementation and evaluation of a specialized diabetes clinic in Guinea-Bissau: lessons learnt from the field	RAYYAN-INCLUSION: {"Nana Efua"=>"Included", "Eugene"=>"Included", "Kezia"=>"Included"}	10.11604/pamj.2020.37.126.26127
472	Impact of Knowledge, Attitude and Practice on the Management of Type 2 Diabetes Mellitus in Developing Countries: A Review	RAYYAN-INCLUSION: {"Nana Efua"=>"Excluded", "Eugene"=>"Excluded", "Kezia"=>"Excluded"} | RAYYAN-EXCLUSION-REASONS: wrong topic,wrong study type	10.2174/1573399817666210106104230
473	Studies on the serological markers for hepatitis B virus infection among type 2 diabetic patients	RAYYAN-INCLUSION: {"Yasmin"=>"Excluded", "Eugene"=>"Excluded"} | RAYYAN-EXCLUSION-REASONS: Wrong topic,wrong topic	10.1002/jcla.23464
474	Ankle brachial index as a surrogate to vascular imaging in evaluation of peripheral artery disease in patients with type 2 diabetes	RAYYAN-INCLUSION: {"Yasmin"=>"Excluded", "Eugene"=>"Excluded"} | RAYYAN-EXCLUSION-REASONS: Wrong topic,wrong topic	10.1186/s12872-020-01821-6
475	Social support buffers the impacts of Diabetes distress on health-related quality of life among type 2 diabetic patients	RAYYAN-INCLUSION: {"Yasmin"=>"Excluded", "Eugene"=>"Excluded"} | RAYYAN-EXCLUSION-REASONS: Wrong topic,wrong topic	10.1177/1359105320980821
476	Influence of gender on the distribution of type 2 diabetic complications at the obafemi awolowo teaching hospital, Ile-Ife, Nigeria	RAYYAN-INCLUSION: {"Nana Efua"=>"Excluded", "Eugene"=>"Excluded", "Kezia"=>"Excluded"} | RAYYAN-EXCLUSION-REASONS: wrong topic	10.4314/ahs.v20i1.35
477	Serum testosterone in Nigerian men with type 2 diabetes mellitus and its relationship with insulin sensitivity and glycemic control	RAYYAN-INCLUSION: {"Yasmin"=>"Excluded", "Eugene"=>"Excluded"} | RAYYAN-EXCLUSION-REASONS: Wrong topic,wrong topic	10.1016/j.jnma.2020.11.014
478	Essential Medicines in Universal Health Coverage: A Scoping Review of Public Health Law Interventions and How They Are Measured in Five Middle-Income Countries	RAYYAN-INCLUSION: {"Eugene"=>"Excluded", "Kezia"=>"Excluded"} | RAYYAN-EXCLUSION-REASONS: wrong topic,wrong demographic	10.3390/ijerph17249524
479	L-alanine supplementation improves blood glucose level and biochemical indices in alloxan-induced diabetic rats	RAYYAN-INCLUSION: {"Nana Efua"=>"Excluded", "Eugene"=>"Excluded", "Kezia"=>"Excluded"} | RAYYAN-EXCLUSION-REASONS: wrong topic,wrong demographic	10.1111/jfbc.13590
480	Self-care activities, glycaemic control and health-related quality of life of patients with type 2 diabetes in a tertiary hospital in Nigeria	RAYYAN-INCLUSION: {"Yasmin"=>"Excluded", "Eugene"=>"Excluded"} | RAYYAN-EXCLUSION-REASONS: Wrong topic,wrong topic	10.1016/j.dsx.2020.12.027
481	C-reactive protein in traditional melanesians on Kitava	RAYYAN-INCLUSION: {"Yasmin"=>"Excluded", "Eugene"=>"Excluded"} | RAYYAN-EXCLUSION-REASONS: Wrong topic,wrong topic	10.1186/s12872-020-01812-7
482	Ischaemic heart disease, stroke, and their cardiometabolic risk factors in Africa: current challenges and outlook for the future	RAYYAN-INCLUSION: {"Nana Efua"=>"Excluded", "Eugene"=>"Excluded", "Kezia"=>"Excluded"} | RAYYAN-EXCLUSION-REASONS: wrong topic,wrong demographic	10.1080/14779072.2021.1855975
483	Cardiometabolic Risk Factors and Preclinical Target Organ Damage Among Adults in Ghana: Findings From a National Study	RAYYAN-INCLUSION: {"Yasmin"=>"Excluded", "Eugene"=>"Excluded"} | RAYYAN-EXCLUSION-REASONS: Wrong topic,wrong topic	10.1161/JAHA.120.017492
484	Analysis of COVID-19 Cases' Spatial Dependence in US Counties Reveals Health Inequalities	RAYYAN-INCLUSION: {"Yasmin"=>"Excluded", "Eugene"=>"Excluded"} | RAYYAN-EXCLUSION-REASONS: Wrong topic,wrong topic	10.3389/fpubh.2020.579190
485	Medicinal Potential of Isoflavonoids: Polyphenols That May Cure Diabetes	RAYYAN-INCLUSION: {"Nana Efua"=>"Excluded", "Eugene"=>"Excluded", "Kezia"=>"Excluded"} | RAYYAN-EXCLUSION-REASONS: wrong topic,wrong demographic	10.3390/molecules25235491
486	Predisposing factors for the development of diabetic ketoacidosis with lower than anticipated glucose levels in type 2 diabetes patients on SGLT2-inhibitors: a review	RAYYAN-INCLUSION: {"Eugene"=>"Excluded"} | RAYYAN-EXCLUSION-REASONS: wrong topic	10.1007/s00228-020-03051-3
487	Coexistence of type 1 and type 2 diabetes mellitus: a case report of "double" diabetes in a 17-year-old Nigerian girl	RAYYAN-INCLUSION: {"Yasmin"=>"Excluded", "Eugene"=>"Excluded"} | RAYYAN-EXCLUSION-REASONS: Wrong topic,wrong topic	10.11604/pamj.2020.37.35.25191
488	Low Vitamin D Levels and Correlates Amongst Adult Nigerians in North Central Nigeria	RAYYAN-INCLUSION: {"Nana Efua"=>"Excluded", "Eugene"=>"Excluded", "Kezia"=>"Excluded"} | RAYYAN-EXCLUSION-REASONS: wrong topic,wrong demographic
489	Prevalence and incidence of pre-diabetes and diabetes mellitus among people living with HIV in Ghana: Evidence from the EVERLAST Study	RAYYAN-INCLUSION: {"Eugene"=>"Excluded"} | RAYYAN-EXCLUSION-REASONS: wrong topic	10.1111/hiv.13007
490	Prevalence of chronic kidney disease and risk factors in North-Central Nigeria: a population-based survey	RAYYAN-INCLUSION: {"Eugene"=>"Excluded"} | RAYYAN-EXCLUSION-REASONS: wrong topic	10.1186/s12882-020-02126-8
491	Knowledge and Prevalence of Heart Disease Risk Factors Among Staff of a Tertiary Institution in Nigeria	RAYYAN-INCLUSION: {"Nana Efua"=>"Excluded", "Eugene"=>"Excluded", "Kezia"=>"Excluded"} | RAYYAN-EXCLUSION-REASONS: wrong topic,wrong demographic	10.1177/0272684X20972653
492	Diabetic polyneuropathy with/out neuropathic pain in Mali: A cross-sectional study in two reference diabetes treatment centers in Bamako (Mali), Western Africa	RAYYAN-INCLUSION: {"Yasmin"=>"Excluded", "Eugene"=>"Excluded", "Kezia"=>"Excluded"} | RAYYAN-EXCLUSION-REASONS: Wrong topic,wrong topic	10.1371/journal.pone.0241387
493	Diabetes Management in Chronic Kidney Disease: Synopsis of the 2020 KDIGO Clinical Practice Guideline	RAYYAN-INCLUSION: {"Yasmin"=>"Excluded", "Eugene"=>"Excluded"} | RAYYAN-EXCLUSION-REASONS: Wrong topic,wrong topic	10.7326/M20-5938
494	Current-Induced Vasodilation Specifically Detects, and Correlates With the Time Since, Last Aspirin Intake: An Interventional Study of 830 Patients	RAYYAN-INCLUSION: {"Yasmin"=>"Excluded", "Eugene"=>"Excluded"} | RAYYAN-EXCLUSION-REASONS: Wrong topic,wrong topic	10.1177/1074248420971165
495	Off-target effects of sodium-glucose co-transporter 2 blockers: empagliflozin does not inhibit Na+/H+ exchanger-1 or lower [Na+]i in the heart	RAYYAN-INCLUSION: {"Nana Efua"=>"Excluded", "Eugene"=>"Excluded"} | RAYYAN-EXCLUSION-REASONS: wrong topic	10.1093/cvr/cvaa323
496	Implications of COVID-19 Pandemic on Evolution of Diabetes in Malaria-Endemic African Region	RAYYAN-INCLUSION: {"Nana Efua"=>"Excluded", "Eugene"=>"Excluded", "Kezia"=>"Excluded"} | RAYYAN-EXCLUSION-REASONS: wrong topic	10.1155/2020/8205261
497	Correlates of diabetic polyneuropathy of the elderly in Sub-Saharan Africa	RAYYAN-INCLUSION: {"Yasmin"=>"Excluded", "Eugene"=>"Excluded"} | RAYYAN-EXCLUSION-REASONS: Wrong topic,wrong topic	10.1371/journal.pone.0240602
498	Knowledge of chronic complications of diabetes among persons living with type 2 diabetes mellitus in northern Ghana	RAYYAN-INCLUSION: {"Nana Efua"=>"Excluded", "Eugene"=>"Excluded", "Kezia"=>"Excluded"} | RAYYAN-EXCLUSION-REASONS: wrong topic	10.1371/journal.pone.0241424
499	Factors influencing self-management in relation to type 2 diabetes in Africa: A qualitative systematic review	RAYYAN-INCLUSION: {"Nana Efua"=>"Excluded", "Eugene"=>"Excluded", "Kezia"=>"Excluded"} | RAYYAN-EXCLUSION-REASONS: wrong topic	10.1371/journal.pone.0240938
500	Metformin enhances anti-mycobacterial responses by educating CD8+ T-cell immunometabolic circuits	RAYYAN-INCLUSION: {"Nana Efua"=>"Excluded", "Eugene"=>"Excluded", "Kezia"=>"Excluded"} | RAYYAN-EXCLUSION-REASONS: wrong topic,wrong demographic	10.1038/s41467-020-19095-z
501	Mobile phone ownership and willingness to receive mHealth services among patients with diabetes mellitus in South-West, Nigeria	RAYYAN-INCLUSION: {"Nana Efua"=>"Excluded", "Eugene"=>"Excluded", "Kezia"=>"Excluded"} | RAYYAN-EXCLUSION-REASONS: wrong topic	10.11604/pamj.2020.37.29.25174
502	Atypical Diabetes Presentations in Sub-Saharan Africa Classification Puzzle and Possible Role of Precision Medicine	RAYYAN-INCLUSION: {"Yasmin"=>"Excluded", "Eugene"=>"Excluded"} | RAYYAN-EXCLUSION-REASONS: Wrong topic,wrong topic
503	Assessment of Risk Factors for Metabolic Syndrome in Adolescents with Obesity in Ile-Ife, South West Nigeria	RAYYAN-INCLUSION: {"Yasmin"=>"Excluded", "Eugene"=>"Excluded"} | RAYYAN-EXCLUSION-REASONS: Wrong topic,wrong topic
504	Prevalence and Determinants of Complementary and Alternative Medicine (CAM) Use among Diabetes Patients in Southwestern Nigeria	RAYYAN-INCLUSION: {"Eugene"=>"Excluded"} | RAYYAN-EXCLUSION-REASONS: wrong topic
505	High BMI: an important health risk factor among older adults in Ghana	RAYYAN-INCLUSION: {"Nana Efua"=>"Excluded", "Eugene"=>"Excluded", "Kezia"=>"Excluded"} | RAYYAN-EXCLUSION-REASONS: wrong topic,wrong demographic	10.1017/S1368980020003717
506	Therapeutic potential of Chromolaena odorata phyto-constituents against human pancreatic α-amylase	RAYYAN-INCLUSION: {"Yasmin"=>"Excluded", "Eugene"=>"Excluded"} | RAYYAN-EXCLUSION-REASONS: Wrong topic,wrong topic	10.1080/07391102.2020.1833758
507	Undiagnosed depression among adults with diabetes mellitus in Jos	RAYYAN-INCLUSION: {"Yasmin"=>"Excluded", "Eugene"=>"Excluded"} | RAYYAN-EXCLUSION-REASONS: Wrong topic,wrong topic	10.4103/njcp.njcp_155_20
508	Availability of equipment and medications for non-communicable diseases and injuries at public first-referral level hospitals: a cross-sectional analysis of service provision assessments in eight low-income countries	RAYYAN-INCLUSION: {"Yasmin"=>"Excluded", "Eugene"=>"Excluded"} | RAYYAN-EXCLUSION-REASONS: Wrong topic,wrong topic,wrong study type	10.1136/bmjopen-2020-038842
509	Worldwide differences in childhood type 1 diabetes: The SWEET experience	RAYYAN-INCLUSION: {"Nana Efua"=>"Excluded", "Yasmin"=>"Excluded", "Eugene"=>"Excluded"} | RAYYAN-EXCLUSION-REASONS: Wrong topic,wrong topic	10.1111/pedi.13137
510	Pilot Mobile Phone Intervention in Promoting Type 2 Diabetes Management in an Urban Area in Ghana: A Randomized Controlled Trial	RAYYAN-INCLUSION: {"Nana Efua"=>"Included", "Eugene"=>"Included"}	10.1177/0145721720954070
511	Risk Factor Control in Stroke Survivors with Diagnosed and Undiagnosed Diabetes: A Ghanaian Registry Analysis	RAYYAN-INCLUSION: {"Eugene"=>"Excluded"} | RAYYAN-EXCLUSION-REASONS: wrong topic	10.1016/j.jstrokecerebrovasdis.2020.105304
512	Prevalence estimates of diabetes in pregnancy in a rural, sub-Saharan population	RAYYAN-INCLUSION: {"Eugene"=>"Excluded"} | RAYYAN-EXCLUSION-REASONS: wrong topic	10.1016/j.diabres.2020.108455
513	Implementing the 2013 WHO diagnostic criteria for gestational diabetes mellitus in a Rural Nigerian Population	RAYYAN-INCLUSION: {"Nana Efua"=>"Excluded", "Eugene"=>"Excluded", "Kezia"=>"Excluded"} | RAYYAN-EXCLUSION-REASONS: wrong topic,wrong demographic	10.11604/pamj.2020.36.208.20818
514	Opportunistic screening of cardiovascular disease risk factors in community pharmacies in Nigeria: a cross-sectional study	RAYYAN-INCLUSION: {"Nana Efua"=>"Excluded", "Eugene"=>"Excluded"} | RAYYAN-EXCLUSION-REASONS: wrong topic	10.1007/s11096-020-01112-2
515	AMPK allostery: A therapeutic target for the management/treatment of diabetic nephropathy	RAYYAN-INCLUSION: {"Yasmin"=>"Excluded", "Eugene"=>"Excluded"} | RAYYAN-EXCLUSION-REASONS: Wrong topic,wrong topic	10.1016/j.lfs.2020.118455
516	Diabetes knowledge among non-diabetic hypertensive patients in Calabar, Nigeria	RAYYAN-INCLUSION: {"Yasmin"=>"Excluded", "Eugene"=>"Excluded"} | RAYYAN-EXCLUSION-REASONS: Wrong topic,wrong topic	10.11604/pamj.2020.36.198.20522
517	The hyperglycemic regulatory effect of sprouted quinoa yoghurt in high-fat-diet and streptozotocin-induced type 2 diabetic mice via glucose and lipid homeostasis	RAYYAN-INCLUSION: {"Yasmin"=>"Excluded", "Eugene"=>"Excluded"} | RAYYAN-EXCLUSION-REASONS: Wrong topic,wrong topic	10.1039/d0fo01575j
518	Glucagon-like peptide-1 analogues and thyroid cancer: An analysis of cases reported in the European pharmacovigilance database	RAYYAN-INCLUSION: {"Nana Efua"=>"Excluded", "Eugene"=>"Excluded", "Kezia"=>"Excluded"} | RAYYAN-EXCLUSION-REASONS: wrong topic,wrong demographic	10.1111/jcpt.13259
519	Blood glucose fluctuations in patients with coronary heart disease and diabetes mellitus correlates with heart rate variability: A retrospective analysis of 210 cases	RAYYAN-INCLUSION: {"Yasmin"=>"Excluded", "Eugene"=>"Excluded"} | RAYYAN-EXCLUSION-REASONS: Wrong topic,wrong topic	10.4103/njcp.njcp_529_19
520	Insulin dose optimization using an automated artificial intelligence-based decision support system in youths with type 1 diabetes	RAYYAN-INCLUSION: {"Nana Efua"=>"Excluded", "Eugene"=>"Excluded", "Kezia"=>"Excluded"} | RAYYAN-EXCLUSION-REASONS: wrong demographic	10.1038/s41591-020-1045-7
521	Studies on the prevalence of Hepatitis C virus infection in diabetic patients attending a tertiary health-care facility South-west Nigeria	RAYYAN-INCLUSION: {"Yasmin"=>"Excluded", "Eugene"=>"Excluded"} | RAYYAN-EXCLUSION-REASONS: Wrong topic,wrong topic	10.1186/s12879-020-05388-7
522	Magnitude of missed opportunities for prediabetes screening among non-diabetic adults attending the family practice clinic in Western Nigeria: Implication for diabetes prevention	RAYYAN-INCLUSION: {"Nana Efua"=>"Excluded", "Eugene"=>"Excluded", "Kezia"=>"Excluded"} | RAYYAN-EXCLUSION-REASONS: wrong topic,wrong demographic	10.4102/safp.v62i1.5082
523	Body mass index trajectories and noncommunicable diseases in women: The role of leisure time physical activity	RAYYAN-INCLUSION: {"Yasmin"=>"Excluded", "Eugene"=>"Excluded"} | RAYYAN-EXCLUSION-REASONS: Wrong topic,wrong topic	10.1002/ajhb.23492
524	Tiliacora triandra extract and its major constituent attenuates diabetic kidney and testicular impairment by modulating redox imbalance and pro-inflammatory responses in rats	RAYYAN-INCLUSION: {"Yasmin"=>"Excluded", "Eugene"=>"Excluded"} | RAYYAN-EXCLUSION-REASONS: Wrong topic,wrong topic	10.1002/jsfa.10779
525	Microalbuminuria in type 1 diabetes mellitus children in University of Port Harcourt Teaching Hospital, Nigeria	RAYYAN-INCLUSION: {"Nana Efua"=>"Excluded", "Eugene"=>"Excluded", "Kezia"=>"Excluded"} | RAYYAN-EXCLUSION-REASONS: wrong topic,wrong demographic	10.11604/pamj.2020.36.161.23782
526	Predictors of postpartum glucose intolerance in women with gestational diabetes mellitus: a prospective cohort study in Ethiopia based on the updated diagnostic criteria	RAYYAN-INCLUSION: {"Eugene"=>"Excluded"} | RAYYAN-EXCLUSION-REASONS: wrong topic	10.1136/bmjopen-2020-036882
527	Eye care utilization among diabetics in the South African National Health and Nutrition Examination Survey (SANHANES-1): a cross-sectional study	RAYYAN-INCLUSION: {"Nana Efua"=>"Excluded", "Eugene"=>"Excluded", "Kezia"=>"Excluded"} | RAYYAN-EXCLUSION-REASONS: wrong topic	10.1186/s13104-020-05245-5
528	Predictors of intra-hospital mortality in patients with diabetic foot ulcers in Nigeria: data from the MEDFUN study	RAYYAN-INCLUSION: {"Eugene"=>"Excluded"} | RAYYAN-EXCLUSION-REASONS: wrong topic	10.1186/s12902-020-00614-4
529	Determinants of wound healing in patients hospitalized for diabetic foot ulcer: results from the MEDFUN study	RAYYAN-INCLUSION: {"Yasmin"=>"Excluded", "Eugene"=>"Excluded"} | RAYYAN-EXCLUSION-REASONS: Wrong topic,wrong topic	10.2478/enr-2020-0023
530	Medication adherence and self-care behaviours among patients with type 2 diabetes mellitus in Ghana	RAYYAN-INCLUSION: {"Nana Efua"=>"Excluded", "Eugene"=>"Excluded", "Kezia"=>"Excluded"} | RAYYAN-EXCLUSION-REASONS: wrong topic	10.1371/journal.pone.0237710
531	Impact of the COVID-19 Pandemic on Consumers' Access to Essential Medicines in Nigeria	RAYYAN-INCLUSION: {"Nana Efua"=>"Excluded", "Eugene"=>"Excluded", "Kezia"=>"Excluded"} | RAYYAN-EXCLUSION-REASONS: wrong topic,wrong demographic	10.4269/ajtmh.20-0838
532	Diabetes in urban Guinea-Bissau; patient characteristics, mortality and prevalence of undiagnosed dysglycemia	RAYYAN-INCLUSION: {"Yasmin"=>"Excluded", "Eugene"=>"Excluded"} | RAYYAN-EXCLUSION-REASONS: Wrong topic,wrong topic	10.1080/16549716.2020.1802136
533	Prevalence of non-communicable diseases and its risk factors among Ijegun-Isheri Osun residents in Lagos State, Nigeria: a community based cross-sectional study	RAYYAN-INCLUSION: {"Eugene"=>"Excluded"} | RAYYAN-EXCLUSION-REASONS: wrong topic	10.1186/s12889-020-09349-2
534	Real-world adherence, persistence, and in-class switching during use of dipeptidyl peptidase-4 inhibitors: a systematic review and meta-analysis involving 594,138 patients with type 2 diabetes	RAYYAN-INCLUSION: {"Eugene"=>"Excluded"} | RAYYAN-EXCLUSION-REASONS: wrong topic	10.1007/s00592-020-01590-w
535	Initiation of basal bolus insulin therapy	RAYYAN-INCLUSION: {"Nana Efua"=>"Excluded", "Eugene"=>"Excluded", "Kezia"=>"Excluded"} | RAYYAN-EXCLUSION-REASONS: wrong topic,wrong demographic
536	Diagnostic accuracy of random plasma glucose and random blood capillary glucose in detecting international association of diabetes and pregnancy study groups- defined hyperglycemia in early pregnancy	RAYYAN-INCLUSION: {"Eugene"=>"Excluded", "Kezia"=>"Excluded"} | RAYYAN-EXCLUSION-REASONS: wrong topic,wrong demographic	10.4103/njcp.njcp_221_19
537	Healthcare services utilisation among patients with hypertension and diabetes in rural Ghana	RAYYAN-INCLUSION: {"Nana Efua"=>"Excluded", "Eugene"=>"Excluded", "Kezia"=>"Excluded"} | RAYYAN-EXCLUSION-REASONS: wrong topic	10.4102/phcfm.v12i1.2114
538	Analysis of Attained Height and Diabetes Among 554,122 Adults Across 25 Low- and Middle-Income Countries	RAYYAN-INCLUSION: {"Yasmin"=>"Excluded", "Eugene"=>"Excluded"} | RAYYAN-EXCLUSION-REASONS: Wrong topic,wrong topic	10.2337/dc20-0019
539	Beyond 2020: Modelling obesity and diabetes prevalence	RAYYAN-INCLUSION: {"Yasmin"=>"Excluded", "Eugene"=>"Excluded"} | RAYYAN-EXCLUSION-REASONS: Wrong topic,wrong topic	10.1016/j.diabres.2020.108362
540	A simplified diagnostic work-up for the detection of gestational diabetes mellitus in low resources settings: achievements and challenges	RAYYAN-INCLUSION: {"Yasmin"=>"Excluded", "Eugene"=>"Excluded"} | RAYYAN-EXCLUSION-REASONS: Wrong topic,wrong topic	10.1007/s00404-020-05708-x
541	Correlation of Mortality Burdens of Cerebrovascular Disease and Diabetes Mellitus with Domestic Consumption of Soya and Palm Oils	RAYYAN-INCLUSION: {"Yasmin"=>"Excluded", "Eugene"=>"Excluded"} | RAYYAN-EXCLUSION-REASONS: Wrong topic,wrong topic	10.3390/ijerph17155410
542	Adapting and implementing training, guidelines and treatment cards to improve primary care-based hypertension and diabetes management in a fragile context: results of a feasibility study in Sierra Leone	RAYYAN-INCLUSION: {"Yasmin"=>"Included", "Eugene"=>"Included"}	10.1186/s12889-020-09263-7
543	Is primary open-angle glaucoma a risk factor for diabetic retinopathy?	RAYYAN-INCLUSION: {"Nana Efua"=>"Excluded", "Eugene"=>"Excluded", "Kezia"=>"Excluded"} | RAYYAN-EXCLUSION-REASONS: wrong topic	10.1007/s10792-020-01507-0
544	Heritability and Genetics of Type 2 Diabetes Mellitus in Sub-Saharan Africa: A Systematic Review and Meta-Analysis	RAYYAN-INCLUSION: {"Nana Efua"=>"Excluded", "Eugene"=>"Excluded", "Kezia"=>"Excluded"} | RAYYAN-EXCLUSION-REASONS: wrong topic	10.1155/2020/3198671
545	Loranthus micranthus nanoparticles abates streptozotocin-instigated testicular dysfunction in Wistar rats: Involvement of glucose metabolism enzymes, oxido-inflammatory stress, steroidogenic enzymes/protein and Nrf2 pathway	RAYYAN-INCLUSION: {"Nana Efua"=>"Excluded", "Eugene"=>"Excluded", "Kezia"=>"Excluded"} | RAYYAN-EXCLUSION-REASONS: wrong topic,wrong demographic	10.1111/and.13749
546	Association between C reactive protein and microvascular and macrovascular dysfunction in sub-Saharan Africans with and without diabetes: the RODAM study	RAYYAN-INCLUSION: {"Yasmin"=>"Excluded", "Eugene"=>"Excluded"} | RAYYAN-EXCLUSION-REASONS: Wrong topic,wrong topic	10.1136/bmjdrc-2020-001235
547	Depressive symptoms are not associated with type 2 diabetes in a rural population in China: findings from the Henan rural cohort	RAYYAN-INCLUSION: {"Yasmin"=>"Excluded", "Eugene"=>"Excluded"} | RAYYAN-EXCLUSION-REASONS: Wrong topic,wrong topic	10.1016/j.jad.2020.05.018
548	Barriers and facilitators to bidirectional screening of TB-DM in Ghana: Healthcare workers' perspectives	RAYYAN-INCLUSION: {"Yasmin"=>"Excluded", "Eugene"=>"Excluded"} | RAYYAN-EXCLUSION-REASONS: Wrong topic,wrong topic	10.1371/journal.pone.0235914
549	Executive summary of the 2020 KDIGO Diabetes Management in CKD Guideline: evidence-based advances in monitoring and treatment	RAYYAN-INCLUSION: {"Nana Efua"=>"Excluded", "Eugene"=>"Excluded", "Kezia"=>"Excluded"} | RAYYAN-EXCLUSION-REASONS: wrong topic	10.1016/j.kint.2020.06.024
550	Th2-Immune Polarizing and Anti-Inflammatory Properties of Insulin Are Not Effective in Type 2 Diabetic Pregnancy	RAYYAN-INCLUSION: {"Yasmin"=>"Excluded", "Eugene"=>"Excluded"} | RAYYAN-EXCLUSION-REASONS: Wrong topic,wrong topic	10.1155/2020/2038746
551	Prevalence and pattern of skin diseases in patients with diabetes mellitus at a tertiary hospital in Northern Nigeria	RAYYAN-INCLUSION: {"Eugene"=>"Excluded"} | RAYYAN-EXCLUSION-REASONS: wrong topic	10.4103/njcp.njcp_95_19
552	Controlled blood sugar improves the eye's accommodative ability in type-1 diabetes	RAYYAN-INCLUSION: {"Yasmin"=>"Excluded", "Eugene"=>"Excluded"} | RAYYAN-EXCLUSION-REASONS: Wrong topic,wrong topic	10.1038/s41433-020-1058-y
553	Organisational factors influencing non-pharmacological management of type 2 diabetes mellitus (T2DM) in public hospitals across Lagos, Nigeria: A qualitative study of nurses' perspectives	RAYYAN-INCLUSION: {"Nana Efua"=>"Excluded", "Eugene"=>"Excluded"} | RAYYAN-EXCLUSION-REASONS: wrong topic	10.1016/j.diabres.2020.108288
554	Diabetes care knowledge and practice among primary care physicians in Southeast Nigeria: a cross-sectional study	RAYYAN-INCLUSION: {"Yasmin"=>"Excluded", "Eugene"=>"Excluded"} | RAYYAN-EXCLUSION-REASONS: Wrong topic,wrong topic	10.1186/s12875-020-01202-0
555	Low Vitamin B12 and Lipid Metabolism: Evidence from Pre-Clinical and Clinical Studies	RAYYAN-INCLUSION: {"Nana Efua"=>"Excluded", "Eugene"=>"Excluded", "Kezia"=>"Excluded"} | RAYYAN-EXCLUSION-REASONS: wrong topic,wrong demographic	10.3390/nu12071925
556	Barriers to management of diabetes foot ulcer: Experiential note from a setting with free medical services	RAYYAN-INCLUSION: {"Yasmin"=>"Excluded", "Eugene"=>"Excluded"} | RAYYAN-EXCLUSION-REASONS: Wrong topic,wrong topic	10.1016/j.foot.2019.101658
557	Management of adult patients with type 1 diabetes mellitus in Africa: A post-hoc cohort analysis of 12 African countries participating in the International Diabetes Management Practices Study (Wave 7)	RAYYAN-INCLUSION: {"Nana Efua"=>"Excluded", "Eugene"=>"Excluded", "Kezia"=>"Excluded"} | RAYYAN-EXCLUSION-REASONS: wrong topic,wrong demographic	10.1097/MD.0000000000020553
558	Impact of Diabetes Foot Care Education on Amputation Rate in the University of Abuja Teaching Hospital, Nigeria	RAYYAN-INCLUSION: {"Nana Efua"=>"Excluded", "Eugene"=>"Excluded", "Kezia"=>"Excluded"} | RAYYAN-EXCLUSION-REASONS: wrong topic	10.1177/1534734620934578
559	Enacted support matters in the relationship between psychological distress and health-related quality of life among type 2 diabetes patients in Nigeria	RAYYAN-INCLUSION: {"Eugene"=>"Excluded", "Kezia"=>"Excluded"} | RAYYAN-EXCLUSION-REASONS: wrong topic	10.1080/13548506.2020.1778755
560	Moringa oleifera leaf and seed inclusive diets influenced the restoration of biochemicals associated with erectile dysfunction in the penile tissue of STZ-induced diabetic male rats treated with/without Acarbose drug	RAYYAN-INCLUSION: {"Nana Efua"=>"Excluded", "Eugene"=>"Excluded", "Kezia"=>"Excluded"} | RAYYAN-EXCLUSION-REASONS: wrong topic,wrong demographic	10.1111/jfbc.13323
561	Impact of diabetes mellitus on sexuality in a developing country setting: A case-control study in Calabar, Nigeria	RAYYAN-INCLUSION: {"Nana Efua"=>"Excluded", "Eugene"=>"Excluded", "Kezia"=>"Excluded"} | RAYYAN-EXCLUSION-REASONS: wrong topic	10.4103/njcp.njcp_5_20
562	Anxiety levels, quality of life and related socio-demographic factors in patients with type 2 diabetes	RAYYAN-INCLUSION: {"Yasmin"=>"Excluded", "Eugene"=>"Excluded"} | RAYYAN-EXCLUSION-REASONS: Wrong topic,wrong topic	10.4103/njcp.njcp_523_19
563	Glucovigilance in COVID-19	RAYYAN-INCLUSION: {"Nana Efua"=>"Excluded", "Eugene"=>"Excluded", "Kezia"=>"Excluded"} | RAYYAN-EXCLUSION-REASONS: wrong topic,wrong demographic	10.5455/JPMA.15
564	Maternal BMI at the time of birth and selected risk factors associated with severe neonatal outcomes: a secondary analysis of the WHO Better Outcomes in Labour Difficulty (BOLD) project	RAYYAN-INCLUSION: {"Nana Efua"=>"Excluded", "Eugene"=>"Excluded", "Kezia"=>"Excluded"} | RAYYAN-EXCLUSION-REASONS: wrong topic,wrong demographic	10.1017/S000711452000197X
565	Relationship between corneal sensitivity and diabetic retinopathy among diabetics attending a Nigerian Teaching Hospital	RAYYAN-INCLUSION: {"Eugene"=>"Excluded"} | RAYYAN-EXCLUSION-REASONS: wrong topic	10.1007/s10792-020-01456-8
566	The dipeptidyl peptidase IV inhibitory activity and multifunctional antidiabetic properties of SQSPA: Structure - Activity relationship evaluated with alanine scanning	RAYYAN-INCLUSION: {"Yasmin"=>"Excluded", "Eugene"=>"Excluded"} | RAYYAN-EXCLUSION-REASONS: Wrong topic,wrong topic	10.1016/j.ijbiomac.2020.05.250
567	An Assessment of Glycaemic Control and Modes of Health Financing among Type 2 Diabetic Patients Attending a Teaching Hospital in South-western Nigeria	RAYYAN-INCLUSION: {"Yasmin"=>"Included", "Eugene"=>"Included"}
568	Mobile Phone Use in the Management of Diabetes in Nigeria: A New Potential Weapon	RAYYAN-INCLUSION: {"Nana Efua"=>"Excluded", "Eugene"=>"Excluded", "Kezia"=>"Excluded"} | RAYYAN-EXCLUSION-REASONS: wrong topic,wrong study type
569	Lifestyle clusters related to type 2 diabetes and diabetes risk in a multi-ethnic population: The HELIUS study	RAYYAN-INCLUSION: {"Nana Efua"=>"Excluded", "Eugene"=>"Excluded", "Kezia"=>"Excluded"} | RAYYAN-EXCLUSION-REASONS: wrong topic	10.1016/j.ypmed.2020.106141
570	Improvement in glycaemic parameters using SGLT-2 inhibitor and GLP-1 agonist in combination in an adolescent with diabetes mellitus and Prader-Willi syndrome: a case report	RAYYAN-INCLUSION: {"Nana Efua"=>"Excluded", "Eugene"=>"Excluded", "Kezia"=>"Excluded"} | RAYYAN-EXCLUSION-REASONS: wrong topic,wrong demographic	10.1515/jpem-2019-0389
571	Gestational diabetes mellitus increased the risk of adverse neonatal outcomes: A prospective cohort study in Northwest Ethiopia	RAYYAN-INCLUSION: {"Nana Efua"=>"Excluded", "Eugene"=>"Excluded", "Kezia"=>"Excluded"} | RAYYAN-EXCLUSION-REASONS: wrong topic,wrong demographic	10.1016/j.midw.2020.102713
572	Chest Pain and a Cavitary Lung Mass in a Woman With Diabetes	RAYYAN-INCLUSION: {"Yasmin"=>"Excluded", "Eugene"=>"Excluded"} | RAYYAN-EXCLUSION-REASONS: Wrong topic,wrong topic	10.1001/jama.2020.4111
573	Inverse Association between Iron Deficiency and Glycated Hemoglobin Levels in Ghanaian Adults-the RODAM Study	RAYYAN-INCLUSION: {"Nana Efua"=>"Excluded", "Eugene"=>"Excluded", "Kezia"=>"Excluded"} | RAYYAN-EXCLUSION-REASONS: wrong topic,wrong demographic	10.1093/jn/nxaa109
574	Addition of Sialic Acid to Insulin Confers Superior Physical Properties and Bioequivalence	RAYYAN-INCLUSION: {"Yasmin"=>"Excluded", "Eugene"=>"Excluded"} | RAYYAN-EXCLUSION-REASONS: Wrong topic,wrong topic	10.1021/acs.jmedchem.0c00266
575	Gongronema latifolium Benth. leaf extract attenuates diabetes-induced neuropathy via inhibition of cognitive, oxidative stress and inflammatory response	RAYYAN-INCLUSION: {"Nana Efua"=>"Excluded", "Eugene"=>"Excluded", "Kezia"=>"Excluded"} | RAYYAN-EXCLUSION-REASONS: wrong topic,wrong demographic	10.1002/jsfa.10491
576	Metformin: A Possible Option in Cancer Chemotherapy	RAYYAN-INCLUSION: {"Nana Efua"=>"Excluded", "Eugene"=>"Excluded", "Kezia"=>"Excluded"} | RAYYAN-EXCLUSION-REASONS: wrong topic,wrong demographic	10.1155/2020/7180923
577	Quantitative structure-activity relationship (QSAR) and design of novel ligands that demonstrate high potency and target selectivity as protein tyrosine phosphatase 1B (PTP 1B) inhibitors as an effective strategy used to model anti-diabetic agents	RAYYAN-INCLUSION: {"Eugene"=>"Excluded"} | RAYYAN-EXCLUSION-REASONS: wrong topic	10.1080/10799893.2020.1759092
578	Prevalence of Diabetes Mellitus and Diabetic Retinopathy in Persons 50 Years and Above in Katsina State Nigeria: A Population-based Cross-sectional Survey	RAYYAN-INCLUSION: {"Eugene"=>"Excluded"} | RAYYAN-EXCLUSION-REASONS: wrong topic	10.1080/09286586.2020.1759105
579	Qualitative Phytochemical Fingerprint and Network Pharmacology Investigation of Achyranthes aspera Linn. Extracts	RAYYAN-INCLUSION: {"Eugene"=>"Excluded"} | RAYYAN-EXCLUSION-REASONS: wrong topic	10.3390/molecules25081973
580	Understanding the Pathogenesis, Therapeutic Targets/Drug Action and Pharmacogenetics of Type 2 Diabetes: Is there a Future for Personalised Medicine?	RAYYAN-INCLUSION: {"Yasmin"=>"Excluded", "Eugene"=>"Excluded"} | RAYYAN-EXCLUSION-REASONS: Wrong topic,wrong topic	10.2174/1871530320666200425202312
581	Genes predisposing to neonatal diabetes mellitus and pathophysiology: Current findings	RAYYAN-INCLUSION: {"Nana Efua"=>"Excluded", "Eugene"=>"Excluded", "Kezia"=>"Excluded"} | RAYYAN-EXCLUSION-REASONS: wrong topic,wrong demographic	10.3233/NPM-190353
582	Correlation between clinical and cytological parameters of dry eye among diabetics in a Nigerian tertiary hospital	RAYYAN-INCLUSION: {"Yasmin"=>"Excluded", "Eugene"=>"Excluded"} | RAYYAN-EXCLUSION-REASONS: Wrong topic,wrong topic	10.1007/s10792-020-01382-9
583	Prevalence and predictors of statin utilization among patient populations at high vascular risk in Ghana	RAYYAN-INCLUSION: {"Eugene"=>"Excluded"} | RAYYAN-EXCLUSION-REASONS: wrong topic	10.1016/j.jns.2020.116838
584	Global Dialysis Perspective: Senegal	RAYYAN-INCLUSION: {"Nana Efua"=>"Excluded", "Eugene"=>"Excluded", "Kezia"=>"Excluded"} | RAYYAN-EXCLUSION-REASONS: wrong topic,wrong demographic	10.34067/KID.0000882020
585	Mortality patterns in patients with diabetes mellitus at a Nigerian tertiary hospital: A 10-Year autopsy study	RAYYAN-INCLUSION: {"Nana Efua"=>"Excluded", "Eugene"=>"Excluded", "Kezia"=>"Excluded"} | RAYYAN-EXCLUSION-REASONS: wrong topic	10.4103/npmj.npmj_160_19
586	Prevalence of diabetic peripheral neuropathy in Africa: a systematic review and meta-analysis	RAYYAN-INCLUSION: {"Eugene"=>"Excluded"} | RAYYAN-EXCLUSION-REASONS: wrong topic	10.1186/s12902-020-0534-5
587	Outcomes of autogenous fistulas and prosthetic grafts for hemodialysis access in diabetic and nondiabetic patients	RAYYAN-INCLUSION: {"Nana Efua"=>"Excluded", "Eugene"=>"Excluded"} | RAYYAN-EXCLUSION-REASONS: wrong topic	10.1016/j.jvs.2020.02.035
588	Nauclea latifolia Sm. Leaf Extracts Extenuates Free Radicals, Inflammation, and Diabetes-Linked Enzymes	RAYYAN-INCLUSION: {"Nana Efua"=>"Excluded", "Eugene"=>"Excluded", "Kezia"=>"Excluded"} | RAYYAN-EXCLUSION-REASONS: wrong topic,wrong demographic	10.1155/2020/5612486
589	Comparison of neurocognitive changes among newly diagnosed tuberculosis patients with and without dysglycaemia	RAYYAN-INCLUSION: {"Yasmin"=>"Excluded", "Eugene"=>"Excluded"} | RAYYAN-EXCLUSION-REASONS: Wrong topic,wrong topic	10.1186/s12888-020-02570-8
590	Integration of estimated glomerular filtration rate biomarker in image-based cardiovascular disease/stroke risk calculator: a south Asian-Indian diabetes cohort with moderate chronic kidney disease	RAYYAN-INCLUSION: {"Nana Efua"=>"Excluded", "Eugene"=>"Excluded", "Kezia"=>"Excluded"} | RAYYAN-EXCLUSION-REASONS: wrong topic,wrong demographic	10.23736/S0392-9590.20.04338-2
591	Ongoing and planned activities to improve the management of patients with Type 1 diabetes across Africa; implications for the future	RAYYAN-INCLUSION: {"Nana Efua"=>"Excluded", "Eugene"=>"Excluded"} | RAYYAN-EXCLUSION-REASONS: wrong topic,wrong demographic	10.1080/21548331.2020.1745509
592	Are people most in need utilising health facilities in post-conflict settings? A cross-sectional study from South Kivu, eastern DR Congo	RAYYAN-INCLUSION: {"Yasmin"=>"Excluded", "Eugene"=>"Excluded"} | RAYYAN-EXCLUSION-REASONS: Wrong topic,wrong topic	10.1080/16549716.2020.1740419
593	The Association between Diabetes-Related Distress and Medication Adherence in Adult Patients with Type 2 Diabetes Mellitus: A Cross-Sectional Study	RAYYAN-INCLUSION: {"Yasmin"=>"Excluded", "Eugene"=>"Excluded"} | RAYYAN-EXCLUSION-REASONS: Wrong topic,wrong topic	10.1155/2020/4760624
594	Association between Bioactive Molecules in Breast Milk and Type 1 Diabetes Mellitus	RAYYAN-INCLUSION: {"Yasmin"=>"Excluded", "Eugene"=>"Excluded"} | RAYYAN-EXCLUSION-REASONS: Wrong topic,wrong topic	10.18295/squmj.2020.20.01.002
595	Morphological Carotid Plaque Area Is Associated With Glomerular Filtration Rate: A Study of South Asian Indian Patients With Diabetes and Chronic Kidney Disease	RAYYAN-INCLUSION: {"Nana Efua"=>"Excluded", "Eugene"=>"Excluded", "Kezia"=>"Excluded"} | RAYYAN-EXCLUSION-REASONS: wrong topic,wrong setting,wrong demographic	10.1177/0003319720910660
596	Screening at the dental office: An opportunity for bridging the gap in the early diagnosis of hypertension and diabetes in Ghana	RAYYAN-INCLUSION: {"Eugene"=>"Included"}	10.4103/aam.aam_22_19
597	Efficacy of Graded Activity with and without Daily-Monitored-Walking on Pain and Back Endurance among Patients with Concomitant Low-Back Pain and Type-2 Diabetes: A Randomized Trial	RAYYAN-INCLUSION: {"Eugene"=>"Excluded", "Kezia"=>"Excluded"} | RAYYAN-EXCLUSION-REASONS: wrong topic	10.4314/ejhs.v30i2.11
598	Gut Microbiome Profiles Are Associated With Type 2 Diabetes in Urban Africans	RAYYAN-INCLUSION: {"Nana Efua"=>"Excluded", "Eugene"=>"Excluded", "Kezia"=>"Excluded"} | RAYYAN-EXCLUSION-REASONS: wrong topic	10.3389/fcimb.2020.00063
599	A comprehensive review on zinc(II) complexes as anti-diabetic agents: The advances, scientific gaps and prospects	RAYYAN-INCLUSION: {"Yasmin"=>"Excluded", "Eugene"=>"Excluded"} | RAYYAN-EXCLUSION-REASONS: Wrong topic,wrong topic	10.1016/j.phrs.2020.104744
600	Screening diabetes mellitus patients for tuberculosis in Southern Nigeria: A pilot study	RAYYAN-INCLUSION: {"Eugene"=>"Excluded"} | RAYYAN-EXCLUSION-REASONS: wrong topic	10.5603/ARM.2020.0072
601	Prevalence of Pre-Diabetes, Diabetes and Associated Cardiovascular Risk Amongst Healthcare Workers in Ahmadu Bello University Teaching Hospital (ABUTH), Zaria using Glycated Haemoglobin	RAYYAN-INCLUSION: {"Eugene"=>"Excluded"} | RAYYAN-EXCLUSION-REASONS: wrong topic
602	Outcome of vitrectomy for advanced proliferative vitreoretinopathy complicating primary rhegmatogenous retinal detachment among Nigerians	RAYYAN-INCLUSION: {"Nana Efua"=>"Excluded", "Eugene"=>"Excluded"} | RAYYAN-EXCLUSION-REASONS: wrong topic	10.4103/njcp.njcp_158_19
603	Odontogenic inflammatory lesions in patients with type 2 diabetes mellitus: A prospective study of 128 cases	RAYYAN-INCLUSION: {"Nana Efua"=>"Excluded", "Eugene"=>"Excluded"} | RAYYAN-EXCLUSION-REASONS: wrong topic	10.4103/njcp.njcp_112_19
604	Tear electrolyte assessment of diabetic patients in Southern Nigeria	RAYYAN-INCLUSION: {"Yasmin"=>"Excluded", "Eugene"=>"Excluded"} | RAYYAN-EXCLUSION-REASONS: Wrong topic,wrong topic	10.4314/ahs.v19i4.5
605	Predictors of poor glycemic control in adult with type 2 diabetes in South-Eastern Nigeria	RAYYAN-INCLUSION: {"Eugene"=>"Excluded"} | RAYYAN-EXCLUSION-REASONS: wrong topic	10.4314/ahs.v19i4.3
606	Low-cost preventive screening using carotid ultrasound in patients with diabetes	RAYYAN-INCLUSION: {"Nana Efua"=>"Excluded", "Eugene"=>"Excluded", "Kezia"=>"Excluded"} | RAYYAN-EXCLUSION-REASONS: wrong topic	10.2741/4850
607	Kidney Health for Everyone Everywhere - From prevention to detection and equitable access to care	RAYYAN-INCLUSION: {"Nana Efua"=>"Excluded", "Eugene"=>"Excluded", "Kezia"=>"Excluded"} | RAYYAN-EXCLUSION-REASONS: wrong topic,wrong demographic	10.1016/j.nefro.2019.11.001
608	Peripheral arterial disease and its correlates in patients with type 2 diabetes mellitus in a teaching hospital in northern Nigeria: a cross-sectional study	RAYYAN-INCLUSION: {"Nana Efua"=>"Excluded", "Eugene"=>"Excluded"} | RAYYAN-EXCLUSION-REASONS: wrong topic	10.1186/s12872-020-01395-3
609	Time Course of Normalization of Functional β-Cell Capacity in the Diabetes Remission Clinical Trial After Weight Loss in Type 2 Diabetes	RAYYAN-INCLUSION: {"Yasmin"=>"Excluded", "Eugene"=>"Excluded"} | RAYYAN-EXCLUSION-REASONS: Wrong topic,wrong topic	10.2337/dc19-0371
610	Diabetes Prevalence and Its Relationship With Education, Wealth, and BMI in 29 Low- and Middle-Income Countries	RAYYAN-INCLUSION: {"Yasmin"=>"Excluded", "Eugene"=>"Excluded"} | RAYYAN-EXCLUSION-REASONS: Wrong topic,wrong topic	10.2337/dc19-1782
611	Trends in type 1 diabetes diagnosis in Ghana	RAYYAN-INCLUSION: {"Yasmin"=>"Excluded", "Eugene"=>"Excluded"} | RAYYAN-EXCLUSION-REASONS: Wrong topic,wrong topic	10.1093/inthealth/ihz096
612	ISPAD Annual Conference 2019 Highlights	RAYYAN-INCLUSION: {"Nana Efua"=>"Excluded", "Eugene"=>"Excluded", "Kezia"=>"Excluded"} | RAYYAN-EXCLUSION-REASONS: wrong topic,wrong demographic	10.1111/pedi.12986
613	Effects of gestational diabetes mellitus on risk of adverse maternal outcomes: a prospective cohort study in Northwest Ethiopia	RAYYAN-INCLUSION: {"Eugene"=>"Excluded", "Kezia"=>"Excluded"} | RAYYAN-EXCLUSION-REASONS: wrong topic,wrong demographic	10.1186/s12884-020-2759-8
614	Targeting Glycoproteins as a therapeutic strategy for diabetes mellitus and its complications	RAYYAN-INCLUSION: {"Yasmin"=>"Excluded", "Eugene"=>"Excluded"} | RAYYAN-EXCLUSION-REASONS: Wrong topic,wrong topic	10.1007/s40199-020-00327-y
615	My flanks aches: Emphysematous pyelonephritis in a newly diagnosed case of diabetes mellitus	RAYYAN-INCLUSION: {"Nana Efua"=>"Excluded", "Eugene"=>"Excluded", "Kezia"=>"Excluded"} | RAYYAN-EXCLUSION-REASONS: wrong topic	10.4103/npmj.npmj_162_19
616	Spectrum of musculoskeletal disorders in Nigerians with types 2 diabetes mellitus: prevalence and predictors	RAYYAN-INCLUSION: {"Yasmin"=>"Excluded", "Eugene"=>"Excluded"} | RAYYAN-EXCLUSION-REASONS: Wrong topic,wrong topic	10.4081/reumatismo.2019.1232
617	Costs and outcomes of "intermediate" vs "minimal" care for youth-onset type 1 diabetes in six countries	RAYYAN-INCLUSION: {"Yasmin"=>"Excluded", "Eugene"=>"Excluded"} | RAYYAN-EXCLUSION-REASONS: Wrong topic,wrong topic	10.1111/pedi.12988
618	Pharmacological potential of the combination of Salvia miltiorrhiza (Danshen) and Carthamus tinctorius (Honghua) for diabetes mellitus and its cardiovascular complications	RAYYAN-INCLUSION: {"Nana Efua"=>"Excluded", "Eugene"=>"Excluded"} | RAYYAN-EXCLUSION-REASONS: wrong topic	10.1016/j.phrs.2020.104654
619	[Circumstances of diagnosis of diabetes mellitus at the Sylvanus Olympio University Hospital in Lomé]	RAYYAN-INCLUSION: {"Yasmin"=>"Excluded", "Eugene"=>"Excluded"} | RAYYAN-EXCLUSION-REASONS: Wrong topic,wrong topic	10.11604/pamj.2019.34.99.20012
620	Investigation of the barriers about insulin therapy in patients with type 2 diabetes	RAYYAN-INCLUSION: {"Nana Efua"=>"Excluded", "Eugene"=>"Excluded", "Kezia"=>"Excluded"} | RAYYAN-EXCLUSION-REASONS: wrong topic	10.4103/njcp.njcp_138_19
621	Ginsenoside Rg1 and the control of inflammation implications for the therapy of type 2 diabetes: A review of scientific findings and call for further research	RAYYAN-INCLUSION: {"Nana Efua"=>"Excluded", "Eugene"=>"Excluded", "Kezia"=>"Excluded"} | RAYYAN-EXCLUSION-REASONS: wrong topic	10.1016/j.phrs.2020.104630
622	Guidelines for the nursing management of gestational diabetes mellitus: An integrative literature review	RAYYAN-INCLUSION: {"Nana Efua"=>"Excluded", "Eugene"=>"Excluded", "Kezia"=>"Excluded"} | RAYYAN-EXCLUSION-REASONS: wrong topic	10.1002/nop2.324
623	Hepatic Lipoprotein Export and Remission of Human Type 2 Diabetes after Weight Loss	RAYYAN-INCLUSION: {"Nana Efua"=>"Excluded", "Eugene"=>"Excluded", "Kezia"=>"Excluded"} | RAYYAN-EXCLUSION-REASONS: wrong topic	10.1016/j.cmet.2019.11.018
624	Prevalence of low serum testosterone levels among men with type 2 diabetes mellitus attending two outpatient diabetes clinics in KwaZulu-Natal Province, South Africa	RAYYAN-INCLUSION: {"Eugene"=>"Excluded"} | RAYYAN-EXCLUSION-REASONS: wrong topic	10.7196/SAMJ.2019.v109i12.013893
625	Anemia in patients with diabetic foot ulcer and its impact on disease outcome among Nigerians: Results from the MEDFUN study	RAYYAN-INCLUSION: {"Yasmin"=>"Excluded", "Eugene"=>"Excluded"} | RAYYAN-EXCLUSION-REASONS: Wrong topic,wrong topic	10.1371/journal.pone.0226226
626	Surgical outcomes of diabetic hand infections in Lagos, Nigeria	RAYYAN-INCLUSION: {"Yasmin"=>"Excluded", "Eugene"=>"Excluded"} | RAYYAN-EXCLUSION-REASONS: Wrong topic,wrong topic	10.4314/mmj.v31i3.6
627	Risk factors and pregnancy outcome in women aged over 40 years at Korle-Bu Teaching Hospital in Accra, Ghana	RAYYAN-INCLUSION: {"Eugene"=>"Excluded"} | RAYYAN-EXCLUSION-REASONS: wrong topic	10.1002/ijgo.13087
628	Leptin, resistin and visfatin as useful predictors of gestational diabetes mellitus	RAYYAN-INCLUSION: {"Nana Efua"=>"Excluded", "Eugene"=>"Excluded", "Kezia"=>"Excluded"} | RAYYAN-EXCLUSION-REASONS: wrong topic,wrong demographic	10.1186/s12944-019-1169-2
629	Early signs of microvascular complications in pediatric patients with short duration of type 1 diabetes mellitus seen in southeast Nigeria	RAYYAN-INCLUSION: {"Eugene"=>"Excluded", "Kezia"=>"Excluded"} | RAYYAN-EXCLUSION-REASONS: wrong topic,wrong demographic	10.4103/aam.aam_5_19
630	Pattern of limb amputations in Liberia	RAYYAN-INCLUSION: {"Nana Efua"=>"Excluded", "Eugene"=>"Excluded"} | RAYYAN-EXCLUSION-REASONS: wrong topic	10.4103/aam.aam_19_19
631	Guinea-worm (Dracunculus medinensis) infection presenting as a diabetic foot abscess: A case report from Kerala	RAYYAN-INCLUSION: {"Nana Efua"=>"Excluded", "Eugene"=>"Excluded", "Kezia"=>"Excluded"} | RAYYAN-EXCLUSION-REASONS: wrong topic,wrong demographic	10.4103/0970-258X.272111
632	Ebola virus disease: An emerging and re-emerging viral threat	RAYYAN-INCLUSION: {"Eugene"=>"Excluded", "Kezia"=>"Excluded"} | RAYYAN-EXCLUSION-REASONS: wrong topic,wrong demographic	10.1016/j.jaut.2019.102375
633	Model Optimization and In Silico Analysis of Potential Dipeptidyl Peptidase IV Antagonists from GC-MS Identified Compounds in Nauclea latifolia Leaf Extracts	RAYYAN-INCLUSION: {"Nana Efua"=>"Excluded", "Eugene"=>"Excluded", "Kezia"=>"Excluded"} | RAYYAN-EXCLUSION-REASONS: wrong topic,wrong demographic	10.3390/ijms20235913
634	Antidiabetic potential of anthraquinones: A review	RAYYAN-INCLUSION: {"Yasmin"=>"Excluded", "Eugene"=>"Excluded"} | RAYYAN-EXCLUSION-REASONS: Wrong topic,wrong topic	10.1002/ptr.6544
635	[Diagnostic, therapeutic, and prognostic features of gestational diabetes at the Sylvanus Olympio University Hospital Center]	RAYYAN-INCLUSION: {"Eugene"=>"Excluded", "Kezia"=>"Excluded"} | RAYYAN-EXCLUSION-REASONS: wrong topic,wrong demographic	10.11604/pamj.2019.34.18.18917
636	Diabetes management in Guinea Bissau: a situational analysis	RAYYAN-INCLUSION: {"Yasmin"=>"Excluded", "Eugene"=>"Excluded"} | RAYYAN-EXCLUSION-REASONS: Wrong topic,wrong topic	10.11604/pamj.2019.34.10.19874
637	Burden of Care and Psychological Distress in Primary Caregivers of Patients with Type -2 Diabetes Mellitus in A Tertiary Hospital in Nigeria	RAYYAN-INCLUSION: {"Yasmin"=>"Excluded", "Eugene"=>"Excluded"} | RAYYAN-EXCLUSION-REASONS: Wrong topic,wrong topic	10.4314/ejhs.v29i6.6
638	Epidemiology of Liver Cancer in Africa: Current and Future Trends	RAYYAN-INCLUSION: {"Eugene"=>"Excluded", "Kezia"=>"Excluded"} | RAYYAN-EXCLUSION-REASONS: wrong topic,wrong demographic	10.1055/s-0039-3399566
639	African Plants with Antidiabetic Potentials: Beyond Glycaemic Control to Central Nervous System Benefits	RAYYAN-INCLUSION: {"Yasmin"=>"Excluded", "Eugene"=>"Excluded"} | RAYYAN-EXCLUSION-REASONS: Wrong topic,wrong topic	10.2174/1573399815666191106104941
640	Prevalence and determinants of type 2 diabetes among lean African migrants and non-migrants: the RODAM study	RAYYAN-INCLUSION: {"Eugene"=>"Excluded"} | RAYYAN-EXCLUSION-REASONS: wrong topic	10.7189/jogh.09.020426
641	Prevalence and pattern of dyslipidemia in patients with type 2 diabetes mellitus in Zaria, Northwestern Nigeria	RAYYAN-INCLUSION: {"Eugene"=>"Excluded"} | RAYYAN-EXCLUSION-REASONS: wrong topic	10.11604/pamj.2019.34.123.18717
642	ISPAD Clinical Practice Consensus Guidelines: Fasting during Ramadan by young people with diabetes	RAYYAN-INCLUSION: {"Nana Efua"=>"Excluded", "Eugene"=>"Excluded", "Kezia"=>"Excluded"} | RAYYAN-EXCLUSION-REASONS: wrong topic,wrong demographic	10.1111/pedi.12920
643	Stratified Diabetes Mellitus Prevalence for the Northwestern Nigerian States, a Data Mining Approach	RAYYAN-INCLUSION: {"Yasmin"=>"Excluded", "Eugene"=>"Excluded"} | RAYYAN-EXCLUSION-REASONS: Wrong topic,wrong topic	10.3390/ijerph16214089
644	Plantains: Gluco-friendly usage	RAYYAN-INCLUSION: {"Nana Efua"=>"Excluded", "Eugene"=>"Excluded"} | RAYYAN-EXCLUSION-REASONS: wrong topic
645	Factors Associated with Meeting Current Recommendation for Physical Activity in Scottish Adults with Diabetes	RAYYAN-INCLUSION: {"Nana Efua"=>"Excluded", "Eugene"=>"Excluded", "Kezia"=>"Excluded"} | RAYYAN-EXCLUSION-REASONS: wrong topic	10.3390/ijerph16203857
646	Does control of glycemia regulate immunological parameters in insulin-treated persons with type 1 diabetes?	RAYYAN-INCLUSION: {"Eugene"=>"Excluded", "Kezia"=>"Excluded"} | RAYYAN-EXCLUSION-REASONS: wrong topic,wrong demographic	10.1016/j.diabres.2019.107868
647	Effect of poor glycaemic control on plasma levels and activity of protein C, protein S, and antithrombin III in type 2 diabetes mellitus	RAYYAN-INCLUSION: {"Eugene"=>"Excluded", "Kezia"=>"Excluded"} | RAYYAN-EXCLUSION-REASONS: wrong topic	10.1371/journal.pone.0223171
648	Utilization of N-glycosylation profiles as risk stratification biomarkers for suboptimal health status and metabolic syndrome in a Ghanaian population	RAYYAN-INCLUSION: {"Yasmin"=>"Excluded", "Eugene"=>"Excluded"} | RAYYAN-EXCLUSION-REASONS: Wrong topic,wrong topic	10.2217/bmm-2019-0005
649	Gestational Diabetes Mellitus Knowledge Among Women of Reproductive Age in Southern Nigeria: Implications for Diabetes Education	RAYYAN-INCLUSION: {"Nana Efua"=>"Excluded", "Eugene"=>"Excluded", "Kezia"=>"Excluded"} | RAYYAN-EXCLUSION-REASONS: wrong topic,wrong demographic	10.1177/0272684X19876526
650	Exploring the Experiences of West African Immigrants Living with Type 2 Diabetes in the UK	RAYYAN-INCLUSION: {"Nana Efua"=>"Excluded", "Eugene"=>"Excluded", "Kezia"=>"Excluded"} | RAYYAN-EXCLUSION-REASONS: wrong topic,wrong setting	10.3390/ijerph16193516
651	Prevalence of gestational diabetes mellitus and associated factors among women attending antenatal care at Gondar town public health facilities, Northwest Ethiopia	RAYYAN-INCLUSION: {"Eugene"=>"Excluded"} | RAYYAN-EXCLUSION-REASONS: wrong topic	10.1186/s12884-019-2492-3
652	Boosting diabetes and pre-diabetes detection in rural Ghana	RAYYAN-INCLUSION: {"Yasmin"=>"Excluded", "Eugene"=>"Excluded"} | RAYYAN-EXCLUSION-REASONS: Wrong topic,wrong topic	10.12688/f1000research.18497.2
653	Prevalence of diabetes among homeless and slum dwellers in Accra, Ghana: a survey study	RAYYAN-INCLUSION: {"Eugene"=>"Excluded"} | RAYYAN-EXCLUSION-REASONS: wrong topic	10.1186/s13104-019-4613-5
654	Leisure-time cross-country skiing is associated with lower incidence of type 2 diabetes: A prospective cohort study	RAYYAN-INCLUSION: {"Nana Efua"=>"Excluded", "Eugene"=>"Excluded", "Kezia"=>"Excluded"} | RAYYAN-EXCLUSION-REASONS: wrong topic	10.1002/dmrr.3216
655	Health-related quality of life in people with chronic diseases managed in a low-resource setting - A study from South East Nigeria	RAYYAN-INCLUSION: {"Nana Efua"=>"Excluded", "Eugene"=>"Excluded", "Kezia"=>"Excluded"} | RAYYAN-EXCLUSION-REASONS: wrong topic,wrong demographic	10.4103/njcp.njcp_29_19
656	African star apple fruit pulp-supplemented diet modulates fertility-related biomolecules in the testis and epididymis of high-fat diet/streptozotocin-induced diabetic rats	RAYYAN-INCLUSION: {"Yasmin"=>"Excluded", "Eugene"=>"Excluded"} | RAYYAN-EXCLUSION-REASONS: Wrong topic,wrong topic	10.1111/jfbc.12969
657	Global disability burden and its predictors among adult Nigerians living with Type-2 diabetes	RAYYAN-INCLUSION: {"Nana Efua"=>"Excluded", "Eugene"=>"Excluded", "Kezia"=>"Excluded"} | RAYYAN-EXCLUSION-REASONS: wrong topic	10.4314/gmj.v53i2.8
658	Prevalence and predictors of chronic kidney disease among Ghanaian patients with hypertension and diabetes mellitus: A multicenter cross-sectional study	RAYYAN-INCLUSION: {"Eugene"=>"Excluded"} | RAYYAN-EXCLUSION-REASONS: wrong topic	10.1111/jch.13672
659	Chronic patient as intermittent partner for policy-makers: the case of patient participation in the fight against diabetes and HIV/AIDS in Mali	RAYYAN-INCLUSION: {"Yasmin"=>"Excluded", "Eugene"=>"Excluded"} | RAYYAN-EXCLUSION-REASONS: Wrong topic,wrong topic	10.1186/s12889-019-7453-2
660	A systematic review of adherence to diabetes self-care behaviours: Evidence from low- and middle-income countries	RAYYAN-INCLUSION: {"Yasmin"=>"Excluded", "Eugene"=>"Excluded"} | RAYYAN-EXCLUSION-REASONS: Wrong topic,wrong topic	10.1111/jan.14190
661	Maternal serum level of TNF-α in Nigerian women with gestational diabetes mellitus	RAYYAN-INCLUSION: {"Nana Efua"=>"Excluded", "Eugene"=>"Excluded", "Kezia"=>"Excluded"} | RAYYAN-EXCLUSION-REASONS: wrong topic,wrong demographic	10.11604/pamj.2018.31.250.16989
662	The use of glycated haemoglobin (HbA1(C)) in determining glycemic control (and relevance of BMI) in diabetic patients in Ahmadu Bello University Teaching Hospital Zaria, Nigeria	RAYYAN-INCLUSION: {"Yasmin"=>"Excluded", "Eugene"=>"Excluded"} | RAYYAN-EXCLUSION-REASONS: Wrong topic,wrong topic	10.1016/j.dsx.2019.07.057
663	Evaluation of Female Sexual Function in Persons With Type 2 Diabetes Mellitus Seen in a Tertiary Hospital in Southeast Nigeria With Emphasis on its Frequency and Predictors	RAYYAN-INCLUSION: {"Nana Efua"=>"Excluded", "Eugene"=>"Excluded", "Kezia"=>"Excluded"} | RAYYAN-EXCLUSION-REASONS: wrong topic	10.1080/0092623X.2019.1654583
664	Prevalence and associated risk factors of peripheral artery disease in virologically suppressed HIV-infected individuals on antiretroviral therapy in Kwara state, Nigeria: a cross sectional study	RAYYAN-INCLUSION: {"Eugene"=>"Excluded"} | RAYYAN-EXCLUSION-REASONS: wrong topic	10.1186/s12889-019-7496-4
665	Type-1 diabetes onset age and sex differences between Ghanaian and German urban populations	RAYYAN-INCLUSION: {"Yasmin"=>"Excluded", "Eugene"=>"Excluded"} | RAYYAN-EXCLUSION-REASONS: Wrong topic,wrong topic	10.1111/1753-0407.12978
666	Genetic Variants (rs869109213 and rs2070744) Of the eNOS Gene and BglII in the α2 Subunit of the α2β1 Integrin Gene and Diabetic Retinopathy	RAYYAN-INCLUSION: {"Nana Efua"=>"Excluded", "Eugene"=>"Excluded", "Kezia"=>"Excluded"} | RAYYAN-EXCLUSION-REASONS: wrong topic,wrong demographic	10.1080/08820538.2019.1657154
667	Barriers in determining prevalence of type 2 diabetes mellitus among postpartum GDM: The research and retraining needs of healthcare professionals	RAYYAN-INCLUSION: {"Yasmin"=>"Excluded", "Eugene"=>"Excluded"} | RAYYAN-EXCLUSION-REASONS: Wrong topic,wrong topic	10.1016/j.dsx.2019.07.002
668	Burden and Correlates of Anaemia among Patients with Diabetes Mellitus in a Tertiary Health Facility in Northwestern Nigeria	RAYYAN-INCLUSION: {"Yasmin"=>"Excluded", "Eugene"=>"Excluded"} | RAYYAN-EXCLUSION-REASONS: Wrong topic,wrong topic
669	Prevalence of impaired fasting glucose, type 2 diabetes and associated risk factors in undiagnosed Chinese rural population: the Henan Rural Cohort Study	RAYYAN-INCLUSION: {"Eugene"=>"Excluded"} | RAYYAN-EXCLUSION-REASONS: wrong topic	10.1136/bmjopen-2019-029628
670	Glycemic Response in Diabetic Subjects to Biscuits Produced from Blends of Pigeon Pea and Wheat Flour	RAYYAN-INCLUSION: {"Nana Efua"=>"Excluded", "Eugene"=>"Excluded", "Kezia"=>"Excluded"} | RAYYAN-EXCLUSION-REASONS: wrong topic	10.1007/s11130-019-00758-2
671	Dietary supplementation of jute leaf (Corchorus olitorius) modulates hepatic delta-aminolevulinic acid dehydratase (δ-ALAD) activity and oxidative status in high-fat fed/low streptozotocin-induced diabetic rats	RAYYAN-INCLUSION: {"Eugene"=>"Excluded", "Kezia"=>"Excluded"} | RAYYAN-EXCLUSION-REASONS: wrong topic,wrong demographic	10.1111/jfbc.12949
672	Histochemistry, phenolic content, antioxidant, and anti-diabetic activities of Vernonia amygdalina leaf extract	RAYYAN-INCLUSION: {"Nana Efua"=>"Excluded", "Eugene"=>"Excluded", "Kezia"=>"Excluded"} | RAYYAN-EXCLUSION-REASONS: wrong topic,wrong demographic	10.1111/jfbc.12737
673	Commercially available non-nutritive sweeteners modulate the antioxidant status of type 2 diabetic rats	RAYYAN-INCLUSION: {"Yasmin"=>"Excluded", "Eugene"=>"Excluded"} | RAYYAN-EXCLUSION-REASONS: Wrong topic,wrong topic	10.1111/jfbc.12775
674	Raffia palm (Raphia hookeri) wine extenuates redox imbalance and modulates activities of glycolytic and cholinergic enzymes in hyperglycemia-induced testicular injury in type 2 diabetic rats	RAYYAN-INCLUSION: {"Eugene"=>"Excluded"} | RAYYAN-EXCLUSION-REASONS: wrong topic	10.1111/jfbc.12764
675	Early-life factors are associated with waist circumference and type 2 diabetes among Ghanaian adults: The RODAM Study	RAYYAN-INCLUSION: {"Eugene"=>"Excluded", "Kezia"=>"Excluded"} | RAYYAN-EXCLUSION-REASONS: wrong topic	10.1038/s41598-019-47169-6
676	An integrative review of therapeutic footwear for neuropathic foot due to diabetes mellitus	RAYYAN-INCLUSION: {"Yasmin"=>"Excluded", "Eugene"=>"Excluded"} | RAYYAN-EXCLUSION-REASONS: Wrong topic,wrong topic	10.1016/j.dsx.2018.12.011
677	Mini-trampoline rebound exercises: A 'self-care' initiative for glycated hemoglobin, body mass index and emotional distress for mildly obese females with non-insulin dependent type 2 diabetes	RAYYAN-INCLUSION: {"Nana Efua"=>"Excluded", "Eugene"=>"Excluded", "Kezia"=>"Excluded"} | USER-NOTES: {"Nana Efua"=>["No abstract available"]}	10.1016/j.dsx.2018.11.006
678	Association of demographic and socioeconomic characteristics with body mass index of outpatient diabetic adults attending a tertiary health facility in Enugu, Nigeria	RAYYAN-INCLUSION: {"Yasmin"=>"Excluded", "Eugene"=>"Excluded"} | RAYYAN-EXCLUSION-REASONS: Wrong topic,wrong topic	10.1016/j.dsx.2019.01.026
679	Evaluation of Dyslipidaemia Using an Algorithm of Lipid Profile Measures among Newly Diagnosed Type II Diabetes Mellitus Patients: A Cross-Sectional Study at Dormaa Presbyterian Hospital, Ghana	RAYYAN-INCLUSION: {"Nana Efua"=>"Excluded", "Eugene"=>"Excluded", "Kezia"=>"Excluded"} | RAYYAN-EXCLUSION-REASONS: wrong topic	10.3390/medicina55070392
680	ZRANB3 is an African-specific type 2 diabetes locus associated with beta-cell mass and insulin response	RAYYAN-INCLUSION: {"Nana Efua"=>"Excluded", "Yasmin"=>"Excluded", "Eugene"=>"Excluded"} | RAYYAN-EXCLUSION-REASONS: Wrong topic,wrong topic	10.1038/s41467-019-10967-7
681	Evaluation of in-vitro and in-vivo antidiabetic, antilipidemic and antioxidant potentials of aqueous root extract of Strophanthus hispidus DC (Apocynaceae)	RAYYAN-INCLUSION: {"Nana Efua"=>"Excluded", "Eugene"=>"Excluded", "Kezia"=>"Excluded"} | RAYYAN-EXCLUSION-REASONS: wrong topic,wrong demographic	10.1515/jcim-2018-0055
682	Relationship between dry eye and glycosylated haemoglobin among diabetics in Ibadan, Nigeria	RAYYAN-INCLUSION: {"Eugene"=>"Excluded"} | RAYYAN-EXCLUSION-REASONS: wrong topic	10.11604/pamj.2019.33.14.14074
683	[Clinical and progressive profile of skin and soft tissue lesions in diabetics in 2017 at the dressing room of the Marc Sankale Center in Dakar]	RAYYAN-INCLUSION: {"Yasmin"=>"Excluded", "Eugene"=>"Excluded"} | RAYYAN-EXCLUSION-REASONS: Wrong topic,wrong topic	10.11604/pamj.2019.32.209.18524
684	A review of the incidence and determinants of catastrophic health expenditure in Nigeria: Implications for universal health coverage	RAYYAN-INCLUSION: {"Yasmin"=>"Excluded", "Eugene"=>"Excluded"} | RAYYAN-EXCLUSION-REASONS: Wrong topic,wrong topic	10.1002/hpm.2847
685	Diabetic-ketoacidosis in a nine-year-old child with homozygous sickle cell anaemia: a rare case report	RAYYAN-INCLUSION: {"Yasmin"=>"Excluded", "Eugene"=>"Excluded", "Kezia"=>"Excluded"} | RAYYAN-EXCLUSION-REASONS: Wrong topic,wrong topic,wrong demographic	10.11604/pamj.2019.33.7.18971
686	Evidence that Evolution of the Diabetes Susceptibility Gene SLC30A8 that Encodes the Zinc Transporter ZnT8 Drives Variations in Pancreatic Islet Zinc Content in Multiple Species	RAYYAN-INCLUSION: {"Nana Efua"=>"Excluded", "Eugene"=>"Excluded", "Kezia"=>"Excluded"} | RAYYAN-EXCLUSION-REASONS: wrong topic,wrong demographic	10.1007/s00239-019-09898-0
687	Prevalence and Risk Factors for Diabetes Mellitus in A State in South East Nigeria: Results of a Population Based House to House Survey	RAYYAN-INCLUSION: {"Eugene"=>"Excluded"} | RAYYAN-EXCLUSION-REASONS: wrong topic	10.2174/1573399815666190619142708
688	Impact of mobile health applications on self-management in patients with type 2 diabetes mellitus: protocol of a systematic review	RAYYAN-INCLUSION: {"Nana Efua"=>"Excluded", "Eugene"=>"Excluded", "Kezia"=>"Excluded"} | RAYYAN-EXCLUSION-REASONS: wrong study type	10.1136/bmjopen-2018-025714
689	Evaluation of ADL and BMI in the management of diabetes mellitus at secondary and tertiary health facilities	RAYYAN-INCLUSION: {"Nana Efua"=>"Excluded", "Eugene"=>"Excluded", "Kezia"=>"Excluded"} | RAYYAN-EXCLUSION-REASONS: wrong topic	10.1016/j.dsx.2019.05.033
690	Xanthine oxidase activity in type 2 diabetic Nigerians	RAYYAN-INCLUSION: {"Nana Efua"=>"Excluded", "Yasmin"=>"Excluded", "Eugene"=>"Excluded"} | RAYYAN-EXCLUSION-REASONS: Wrong topic,wrong topic	10.1016/j.dsx.2019.04.022
691	Attitudes towards, facilitators and barriers to the provision of diabetes self-care support: A qualitative study among healthcare providers in Ghana	RAYYAN-INCLUSION: {"Yasmin"=>"Excluded", "Eugene"=>"Excluded"} | RAYYAN-EXCLUSION-REASONS: Wrong topic,wrong topic	10.1016/j.dsx.2019.03.041
692	Amyloidogenicity of naturally occurring full-length animal IAPP variants	RAYYAN-INCLUSION: {"Yasmin"=>"Excluded", "Eugene"=>"Excluded"} | RAYYAN-EXCLUSION-REASONS: Wrong topic,wrong topic	10.1002/psc.3199
693	Gestational diabetes mellitus and obstetric outcomes in a Ghanaian community	RAYYAN-INCLUSION: {"Nana Efua"=>"Excluded", "Eugene"=>"Excluded", "Kezia"=>"Excluded"} | RAYYAN-EXCLUSION-REASONS: wrong topic,wrong demographic	10.11604/pamj.2019.32.94.17334
694	Predictors of lower extremity amputation in patients with diabetic foot ulcer: findings from MEDFUN, a multi-center observational study	RAYYAN-INCLUSION: {"Eugene"=>"Excluded"} | RAYYAN-EXCLUSION-REASONS: wrong topic	10.1186/s13047-019-0345-y
695	The prevalence of metabolic syndrome among Ghanaian migrants and their homeland counterparts: the Research on Obesity and type 2 Diabetes among African Migrants (RODAM) study	RAYYAN-INCLUSION: {"Yasmin"=>"Excluded", "Eugene"=>"Excluded"} | RAYYAN-EXCLUSION-REASONS: Wrong topic,wrong topic	10.1093/eurpub/ckz051
696	Up-regulation of hypoxia inducible Factor-1α in patients with diabetic nephropathy	RAYYAN-INCLUSION: {"Yasmin"=>"Excluded", "Eugene"=>"Excluded"} | RAYYAN-EXCLUSION-REASONS: Wrong topic,wrong topic	10.4103/njcp.njcp_495_18
697	First report of glycogen storage disease type 111a in a Nigerian child	RAYYAN-INCLUSION: {"Nana Efua"=>"Excluded", "Eugene"=>"Excluded", "Kezia"=>"Excluded"} | RAYYAN-EXCLUSION-REASONS: wrong topic,wrong demographic	10.4103/npmj.npmj_17_19
698	Distal symmetrical polyneuropathy and cardiovascular autonomic neuropathy among diabetic patients in Ilorin: Prevalence and predictors	RAYYAN-INCLUSION: {"Eugene"=>"Excluded", "Kezia"=>"Excluded"} | RAYYAN-EXCLUSION-REASONS: wrong topic	10.4103/npmj.npmj_30_19
699	Evaluation of Metabolic Syndrome and Its Associated Risk Factors in Type 2 Diabetes: A Descriptive Cross-Sectional Study at the Komfo Anokye Teaching Hospital, Kumasi, Ghana	RAYYAN-INCLUSION: {"Nana Efua"=>"Excluded", "Eugene"=>"Excluded", "Kezia"=>"Excluded"} | RAYYAN-EXCLUSION-REASONS: wrong topic	10.1155/2019/4562904
700	Pancreatic beta cells persistently infected with coxsackievirus B4 are targets of NK cell-mediated cytolytic activity	RAYYAN-INCLUSION: {"Nana Efua"=>"Excluded", "Eugene"=>"Excluded"} | RAYYAN-EXCLUSION-REASONS: wrong topic	10.1007/s00018-019-03168-4
701	Microvascular and macrovascular complications in type 2 diabetes Ghanaian residents in Ghana and Europe: The RODAM study	RAYYAN-INCLUSION: {"Nana Efua"=>"Excluded", "Eugene"=>"Excluded", "Kezia"=>"Excluded"} | RAYYAN-EXCLUSION-REASONS: wrong topic	10.1016/j.jdiacomp.2019.04.016
702	Pattern and microbiological characteristics of diabetic foot ulcers in a Nigerian tertiary hospital	RAYYAN-INCLUSION: {"Nana Efua"=>"Excluded", "Eugene"=>"Excluded"} | RAYYAN-EXCLUSION-REASONS: wrong topic	10.4314/ahs.v19i1.37
703	Coronary angiographic findings in dilated cardiomyopathy in a sub-Saharan African population	RAYYAN-INCLUSION: {"Yasmin"=>"Excluded", "Eugene"=>"Excluded"} | RAYYAN-EXCLUSION-REASONS: Wrong topic,wrong topic	10.5830/CVJA-2019-006
704	Response by Sarfo to letter regarding "Patients with hypertension and/or diabetes and incident stroke: A risk assessment"	RAYYAN-INCLUSION: {"Eugene"=>"Excluded"} | RAYYAN-EXCLUSION-REASONS: wrong topic	10.1016/j.jns.2018.12.017
705	Hibiscus sabdariffa renews pancreatic β-cells in experimental type 1 diabetic model rats	RAYYAN-INCLUSION: {"Nana Efua"=>"Excluded", "Eugene"=>"Excluded", "Kezia"=>"Excluded"} | RAYYAN-EXCLUSION-REASONS: wrong topic,wrong demographic	10.1016/j.morpho.2019.04.003
706	[Electrocardiography coupled with transthoracic echocardiography at rest in the diagnosis of cardiac impairments in type 2 diabetics: lessons learned from a cross-sectional case series in Burkina Faso]	RAYYAN-INCLUSION: {"Eugene"=>"Excluded", "Kezia"=>"Excluded"} | RAYYAN-EXCLUSION-REASONS: wrong topic	10.11604/pamj.2018.31.169.15798
707	Predominant Complications of Type 2 Diabetes in Kumasi: A 4-Year Retrospective Cross-Sectional Study at a Teaching Hospital in Ghana	RAYYAN-INCLUSION: {"Eugene"=>"Excluded"} | RAYYAN-EXCLUSION-REASONS: wrong topic	10.3390/medicina55050125
708	A Euclidean Group Assessment on Semi-Supervised Clustering for Healthcare Clinical Implications Based on Real-Life Data	RAYYAN-INCLUSION: {"Yasmin"=>"Excluded", "Eugene"=>"Excluded"} | RAYYAN-EXCLUSION-REASONS: Wrong topic,wrong topic	10.3390/ijerph16091581
709	Methanol-Extract/Fractions of Dacryodes edulis Leaves Ameliorate Hyperglycemia and Associated Oxidative Stress in Streptozotocin-Induced Diabetic Wistar Rats	RAYYAN-INCLUSION: {"Nana Efua"=>"Excluded", "Eugene"=>"Excluded", "Kezia"=>"Excluded"} | RAYYAN-EXCLUSION-REASONS: wrong topic,wrong demographic	10.1177/2515690X19843832
710	Dietary Patterns Are Associated with Predicted 10-Year Risk of Cardiovascular Disease Among Ghanaian Populations: the Research on Obesity and Diabetes in African Migrants (RODAM) Study	RAYYAN-INCLUSION: {"Eugene"=>"Excluded", "Kezia"=>"Excluded"} | RAYYAN-EXCLUSION-REASONS: wrong topic,wrong demographic	10.1093/jn/nxz002
711	Genome-wide association study of type 2 diabetes in Africa	RAYYAN-INCLUSION: {"Nana Efua"=>"Excluded", "Eugene"=>"Excluded", "Kezia"=>"Excluded"} | RAYYAN-EXCLUSION-REASONS: wrong topic	10.1007/s00125-019-4880-7
712	Co-occurrence of depression with chronic diseases among the older population living in low- and middle-income countries: A compound health challenge	RAYYAN-INCLUSION: {"Yasmin"=>"Excluded", "Eugene"=>"Excluded"} | RAYYAN-EXCLUSION-REASONS: Wrong topic,wrong topic
713	Quality of life among patients with moderate to advanced chronic kidney disease in Ghana - a single centre study	RAYYAN-INCLUSION: {"Eugene"=>"Excluded"} | RAYYAN-EXCLUSION-REASONS: wrong topic	10.1186/s12882-019-1316-z
714	The role of context in implementation research for non-communicable diseases: Answering the 'how-to' dilemma	RAYYAN-INCLUSION: {"Yasmin"=>"Excluded", "Eugene"=>"Excluded"} | RAYYAN-EXCLUSION-REASONS: Wrong topic,wrong topic	10.1371/journal.pone.0214454
715	Is the cardiovascular health of South Africans today comparable with African Americans 45 years ago?	RAYYAN-INCLUSION: {"Nana Efua"=>"Excluded", "Eugene"=>"Excluded", "Kezia"=>"Excluded"} | RAYYAN-EXCLUSION-REASONS: wrong topic,wrong setting,wrong demographic	10.1097/HJH.0000000000002082
716	Dyslipidaemia is common among patients with type 2 diabetes: a cross-sectional study at Tema Port Clinic	RAYYAN-INCLUSION: {"Eugene"=>"Excluded", "Kezia"=>"Excluded"} | RAYYAN-EXCLUSION-REASONS: wrong topic	10.1186/s13104-019-4245-9
717	Knowledge and perceptions of type 2 diabetes among Ghanaian migrants in three European countries and Ghanaians in rural and urban Ghana: The RODAM qualitative study	RAYYAN-INCLUSION: {"Nana Efua"=>"Excluded", "Eugene"=>"Excluded", "Kezia"=>"Excluded"} | RAYYAN-EXCLUSION-REASONS: wrong topic	10.1371/journal.pone.0214501
718	A cost-effective method for purification and characterization of human urinary albumin	RAYYAN-INCLUSION: {"Yasmin"=>"Excluded", "Eugene"=>"Excluded"} | RAYYAN-EXCLUSION-REASONS: Wrong topic,wrong topic	10.1016/j.jchromb.2019.03.020
719	Hypertension and diabetes control along the HIV care cascade in rural South Africa	RAYYAN-INCLUSION: {"Nana Efua"=>"Excluded", "Eugene"=>"Excluded", "Kezia"=>"Excluded"} | RAYYAN-EXCLUSION-REASONS: wrong topic	10.1002/jia2.25213
720	The epidemiological transition in Papua New Guinea: new evidence from verbal autopsy studies	RAYYAN-INCLUSION: {"Yasmin"=>"Excluded", "Eugene"=>"Excluded"} | RAYYAN-EXCLUSION-REASONS: Wrong topic,wrong topic	10.1093/ije/dyz018
721	[What do we know about diabetic retinopathy at the Sourô Sanou university medical center in Bobo-Dioulasso (CHUSS)?]	RAYYAN-INCLUSION: {"Yasmin"=>"Excluded", "Eugene"=>"Excluded"} | RAYYAN-EXCLUSION-REASONS: Wrong topic,wrong topic	10.1016/j.jfo.2018.11.002
722	Some haematological parameters, manganese and zinc levels among diabetic patients of African descent attending Specialist Hospital Sokoto, Nigeria	RAYYAN-INCLUSION: {"Yasmin"=>"Excluded", "Eugene"=>"Excluded"} | RAYYAN-EXCLUSION-REASONS: Wrong topic,wrong topic	10.3233/HAB-190375
723	Coronary artery disease in black African patients with diabetes: Insights from an Ivorian cardiac catheterization centre	RAYYAN-INCLUSION: {"Yasmin"=>"Excluded", "Eugene"=>"Excluded"} | RAYYAN-EXCLUSION-REASONS: Wrong topic,wrong topic	10.1016/j.acvd.2019.01.003
724	Prevalence and correlations of hepatorenal functions in diabetes and cardiovascular disease among stratified adults	RAYYAN-INCLUSION: {"Eugene"=>"Excluded"} | RAYYAN-EXCLUSION-REASONS: wrong topic	10.23750/abm.v90i1.6576
725	Prevalence and Determinants of Diabetic Foot Ulcers and Lower Extremity Amputations in Three Selected Tertiary Hospitals in Ghana	RAYYAN-INCLUSION: {"Eugene"=>"Excluded"} | RAYYAN-EXCLUSION-REASONS: wrong topic	10.1155/2019/7132861
726	Prevalence of diabetes mellitus among tuberculosis patients in Sub-Saharan Africa: a systematic review and meta-analysis of observational studies	RAYYAN-INCLUSION: {"Eugene"=>"Excluded"} | RAYYAN-EXCLUSION-REASONS: wrong topic	10.1186/s12879-019-3892-8
727	Prevalence and correlates of stroke among older adults in Ghana: Evidence from the Study on Global AGEing and adult health (SAGE)	RAYYAN-INCLUSION: {"Eugene"=>"Excluded"} | RAYYAN-EXCLUSION-REASONS: wrong topic	10.1371/journal.pone.0212623
728	Hypertension and diabetes management: a policy perspective from Ghana	RAYYAN-INCLUSION: {"Nana Efua"=>"Included", "Eugene"=>"Included", "Kezia"=>"Included"}	10.1108/JHOM-03-2018-0076
729	A Study of Pain Threshold, Interleukins and NLR in Diabetic Polyneuropathy in a Selected Nigerian Population	RAYYAN-INCLUSION: {"Yasmin"=>"Excluded", "Eugene"=>"Excluded"} | RAYYAN-EXCLUSION-REASONS: Wrong topic,wrong topic
730	Incidence and determinants of diabetes-related lower limb amputations in Ghana, 2010-2015- a retrospective cohort study	RAYYAN-INCLUSION: {"Nana Efua"=>"Excluded", "Eugene"=>"Excluded", "Kezia"=>"Excluded"} | RAYYAN-EXCLUSION-REASONS: wrong topic	10.1186/s12902-019-0353-8
731	Health system performance for people with diabetes in 28 low- and middle-income countries: A cross-sectional study of nationally representative surveys	RAYYAN-INCLUSION: {"Nana Efua"=>"Excluded", "Eugene"=>"Excluded", "Kezia"=>"Excluded"} | RAYYAN-EXCLUSION-REASONS: wrong topic	10.1371/journal.pmed.1002751
732	The experience of the Santé Diabète NGO in the fight against diabetes in Africa	RAYYAN-INCLUSION: {"Yasmin"=>"Excluded", "Eugene"=>"Excluded"} | RAYYAN-EXCLUSION-REASONS: Wrong topic,wrong topic	10.1684/mst.2018.0835
733	Prevalence, Trajectory, and Predictors of Poststroke Fatigue among Ghanaians	RAYYAN-INCLUSION: {"Eugene"=>"Excluded"} | RAYYAN-EXCLUSION-REASONS: wrong topic	10.1016/j.jstrokecerebrovasdis.2019.02.002
734	Barriers to diabetic self-care: A qualitative study of patients' and healthcare providers' perspectives	RAYYAN-INCLUSION: {"Yasmin"=>"Excluded", "Eugene"=>"Excluded"} | RAYYAN-EXCLUSION-REASONS: Wrong topic,wrong topic	10.1111/jocn.14835
735	Medicinal plants with concomitant anti-diabetic and anti-hypertensive effects as potential sources of dual acting therapies against diabetes and hypertension: A review	RAYYAN-INCLUSION: {"Nana Efua"=>"Excluded", "Eugene"=>"Excluded", "Kezia"=>"Excluded"} | RAYYAN-EXCLUSION-REASONS: wrong topic	10.1016/j.jep.2019.02.024
736	Evaluation of agreement between hemoglobin A1c, fasting glucose, and fructosamine in Senegalese individuals with and without sickle-cell trait	RAYYAN-INCLUSION: {"Nana Efua"=>"Excluded", "Eugene"=>"Excluded", "Kezia"=>"Excluded"} | RAYYAN-EXCLUSION-REASONS: wrong topic,wrong demographic	10.1371/journal.pone.0212552
737	[Educational practices and diabetes study of health professionals in Burkina Faso and Mali]	RAYYAN-INCLUSION: {"Eugene"=>"Excluded", "Kezia"=>"Excluded"} | RAYYAN-EXCLUSION-REASONS: wrong topic	10.3917/spub.186.0713
738	Effects of gender, age and treatment duration on lipid profile and renal function indices in diabetic patients attending a teaching hospital in South-Western Nigeria	RAYYAN-INCLUSION: {"Eugene"=>"Excluded", "Kezia"=>"Excluded"} | RAYYAN-EXCLUSION-REASONS: wrong topic	10.4314/ahs.v18i4.8
739	Audit of insulin prescription patterns and associated burden among diabetics in a tertiary health institution in Nigeria	RAYYAN-INCLUSION: {"Yasmin"=>"Excluded", "Eugene"=>"Excluded"} | RAYYAN-EXCLUSION-REASONS: Wrong topic,wrong topic	10.4314/ahs.v18i4.3
740	Glycaemic variability is associated with severity of coronary artery disease in patients with poorly controlled type 2 diabetes and acute myocardial infarction	RAYYAN-INCLUSION: {"Nana Efua"=>"Excluded", "Eugene"=>"Excluded", "Kezia"=>"Excluded"} | RAYYAN-EXCLUSION-REASONS: wrong topic	10.1016/j.diabet.2019.01.012
741	Psychometric evaluation of the summary of diabetes self-care activities measure in Ghanaian adults living with type 2 diabetes	RAYYAN-INCLUSION: {"Eugene"=>"Excluded"} | RAYYAN-EXCLUSION-REASONS: wrong topic	10.1016/j.diabres.2019.02.004
742	TB-diabetes co-morbidity in Ghana: The importance of Mycobacterium africanum infection	RAYYAN-INCLUSION: {"Yasmin"=>"Excluded", "Eugene"=>"Excluded"} | RAYYAN-EXCLUSION-REASONS: Wrong topic,wrong topic	10.1371/journal.pone.0211822
743	Physical Activity Pattern and Its Association with Glycaemic and Blood Pressure Control among People Living with Diabetes (PLWD) In The Ho Municipality, Ghana	RAYYAN-INCLUSION: {"Nana Efua"=>"Excluded", "Eugene"=>"Excluded"} | RAYYAN-EXCLUSION-REASONS: wrong topic	10.4314/ejhs.v29i1.3
744	Economic Impact of Diabetes in Africa	RAYYAN-INCLUSION: {"Eugene"=>"Excluded", "Kezia"=>"Excluded"} | RAYYAN-EXCLUSION-REASONS: wrong topic	10.1007/s11892-019-1124-7
745	Visual impairment amongst adult diabetics attending a tertiary outpatient clinic	RAYYAN-INCLUSION: {"Yasmin"=>"Excluded", "Eugene"=>"Excluded"} | RAYYAN-EXCLUSION-REASONS: Wrong topic,wrong topic	10.4314/gmj.v52i2.4
746	Pathways to diabetic care at hospitals in rural Eastern Uganda: a cross sectional study	RAYYAN-INCLUSION: {"Nana Efua"=>"Excluded", "Eugene"=>"Excluded"} | RAYYAN-EXCLUSION-REASONS: wrong topic,wrong setting	10.1186/s12913-019-3873-z
747	Nursing management of gestational diabetes mellitus in Ghana: Perspectives of nurse-midwives and women	RAYYAN-INCLUSION: {"Nana Efua"=>"Excluded", "Eugene"=>"Excluded"} | RAYYAN-EXCLUSION-REASONS: wrong topic	10.1016/j.midw.2019.01.002
748	Patients with hypertension and/or diabetes and incident stroke: A risk assessment	RAYYAN-INCLUSION: {"Nana Efua"=>"Excluded", "Eugene"=>"Excluded"} | RAYYAN-EXCLUSION-REASONS: wrong topic	10.1016/j.jns.2018.12.016
749	Hypertension Despite Dehydration in an Adolescent with Diabetic Ketoacidosis	RAYYAN-INCLUSION: {"Nana Efua"=>"Excluded", "Eugene"=>"Excluded", "Kezia"=>"Excluded"} | RAYYAN-EXCLUSION-REASONS: wrong topic,wrong demographic
750	Response by Sarfo to letter regarding "Estimated glomerular filtration rate and incident stroke in patients with hypertension and/or diabetes"	RAYYAN-INCLUSION: {"Eugene"=>"Excluded"} | RAYYAN-EXCLUSION-REASONS: wrong topic	10.1016/j.jns.2018.12.032
751	Estimated glomerular filtration rate and incident stroke in patients with hypertension and/or diabetes	RAYYAN-INCLUSION: {"Nana Efua"=>"Excluded", "Eugene"=>"Excluded", "Kezia"=>"Excluded"} | RAYYAN-EXCLUSION-REASONS: wrong topic	10.1016/j.jns.2018.12.033
752	[Indications and efficacy of intravitreal injections of anti-VEGF in black people in Abidjan]	RAYYAN-INCLUSION: {"Nana Efua"=>"Excluded", "Eugene"=>"Excluded", "Kezia"=>"Excluded"} | RAYYAN-EXCLUSION-REASONS: wrong topic,wrong demographic	10.1016/j.jfo.2018.02.026
753	Prevalence of, and risk factors for erectile dysfunction in male type 2 diabetic outpatient attendees in Enugu, South East Nigeria	RAYYAN-INCLUSION: {"Eugene"=>"Excluded"} | RAYYAN-EXCLUSION-REASONS: wrong topic	10.4103/aam.aam_3_18
754	Correlation between circulating level of tumor necrosis factor-alpha and insulin resistance in Nigerian women with gestational diabetes mellitus	RAYYAN-INCLUSION: {"Yasmin"=>"Excluded", "Eugene"=>"Excluded"} | RAYYAN-EXCLUSION-REASONS: Wrong topic,wrong topic	10.4103/aam.aam_53_16
755	Clinical Impact of Diabetes Mellitus on Short-Term Outcomes andIn-Hospital Mortality of Cardiac Mechanical Support with Left Ventricular Assist Device (LVAD): A Retrospective Study from a National Database	RAYYAN-INCLUSION: {"Yasmin"=>"Excluded", "Eugene"=>"Excluded"} | RAYYAN-EXCLUSION-REASONS: Wrong topic,wrong topic	10.1016/j.carrev.2018.12.011
756	The Potential of South African Herbal Tisanes, Rooibos and Honeybush in the Management of Type 2 Diabetes Mellitus	RAYYAN-INCLUSION: {"Yasmin"=>"Excluded", "Eugene"=>"Excluded"} | RAYYAN-EXCLUSION-REASONS: Wrong topic,wrong topic	10.3390/molecules23123207
757	Haematological parameters and lipid profile abnormalities among patients with Type-2 diabetes mellitus in Ghana	RAYYAN-INCLUSION: {"Nana Efua"=>"Excluded", "Eugene"=>"Excluded", "Kezia"=>"Excluded"} | RAYYAN-EXCLUSION-REASONS: wrong topic	10.1186/s12944-018-0926-y
758	Th1/Th2 Dichotomy in Obese Women with Gestational Diabetes and Their Macrosomic Babies	RAYYAN-INCLUSION: {"Yasmin"=>"Excluded", "Eugene"=>"Excluded"} | RAYYAN-EXCLUSION-REASONS: Wrong topic,wrong topic	10.1155/2018/8474617
759	A Review of Type 2 Diabetes Mellitus Predisposing Genes	RAYYAN-INCLUSION: {"Yasmin"=>"Excluded", "Eugene"=>"Excluded"} | RAYYAN-EXCLUSION-REASONS: Wrong topic,wrong topic	10.2174/1573399815666181204145806
760	Estimated glomerular filtration rate predicts incident stroke among Ghanaians with diabetes and hypertension	RAYYAN-INCLUSION: {"Nana Efua"=>"Excluded", "Eugene"=>"Excluded", "Kezia"=>"Excluded"} | RAYYAN-EXCLUSION-REASONS: wrong topic	10.1016/j.jns.2018.11.017
761	[Evaluation of intravitreal injection practice patterns in Cotonou]	RAYYAN-INCLUSION: {"Nana Efua"=>"Excluded", "Eugene"=>"Excluded", "Kezia"=>"Excluded"} | RAYYAN-EXCLUSION-REASONS: wrong topic,wrong demographic	10.1016/j.jfo.2018.02.027
762	The prevalence of microalbuminuria and associated factors among patients with type 2 diabetes mellitus in Botswana	RAYYAN-INCLUSION: {"Yasmin"=>"Excluded", "Eugene"=>"Excluded"} | RAYYAN-EXCLUSION-REASONS: Wrong topic,wrong topic	10.4103/njcp.njcp_224_18
763	Depression and glycaemic control among type 2 diabetes patients: a cross-sectional study in a tertiary healthcare facility in Ghana	RAYYAN-INCLUSION: {"Yasmin"=>"Excluded", "Eugene"=>"Excluded"} | RAYYAN-EXCLUSION-REASONS: Wrong topic,wrong topic	10.1186/s12888-018-1933-2
764	The Diabetes Susceptibility Gene SLC30A8 that Encodes the Zinc Transporter ZnT8 is a Pseudogene in Guinea Pigs Potentially Contributing to Low Guinea Pig Islet Zinc Content	RAYYAN-INCLUSION: {"Yasmin"=>"Excluded", "Eugene"=>"Excluded"} | RAYYAN-EXCLUSION-REASONS: Wrong topic,wrong topic	10.1007/s00239-018-9873-5
765	Relationship between Renal Doppler Indices and Biochemical indices of Renal Function in Type 2 Diabetes Mellitus	RAYYAN-INCLUSION: {"Eugene"=>"Excluded"} | RAYYAN-EXCLUSION-REASONS: wrong topic
766	Hyperglycaemic Emergencies in a Tertiary Health Facility in South-Eastern Nigeria	RAYYAN-INCLUSION: {"Nana Efua"=>"Excluded", "Eugene"=>"Excluded", "Kezia"=>"Excluded"} | RAYYAN-EXCLUSION-REASONS: wrong topic,wrong demographic
767	Nutraceuticals and Diet-based Phytochemicals in Type 2 Diabetes Mellitus: From Whole Food to Components with Defined Roles and Mechanisms	RAYYAN-INCLUSION: {"Nana Efua"=>"Excluded", "Eugene"=>"Excluded"} | RAYYAN-EXCLUSION-REASONS: wrong topic	10.2174/1573399814666181031103930
768	Physical activity participation and the risk of chronic diseases among South Asian adults: protocol for a systematic review and meta-analysis	RAYYAN-INCLUSION: {"Nana Efua"=>"Excluded", "Eugene"=>"Excluded"} | RAYYAN-EXCLUSION-REASONS: wrong topic,wrong setting,wrong study type	10.1186/s13643-018-0848-9
769	High throughput profiling of whole plasma N-glycans in type II diabetes mellitus patients and healthy individuals: A perspective from a Ghanaian population	RAYYAN-INCLUSION: {"Nana Efua"=>"Excluded", "Eugene"=>"Excluded", "Kezia"=>"Excluded"} | RAYYAN-EXCLUSION-REASONS: wrong topic	10.1016/j.abb.2018.10.015
770	Screening Potential Probiotic Characteristics of Lactobacillus brevis Strains In Vitro and Intervention Effect on Type I Diabetes In Vivo	RAYYAN-INCLUSION: {"Eugene"=>"Excluded"} | RAYYAN-EXCLUSION-REASONS: wrong topic	10.1155/2018/7356173
771	Increased Prevalence of Type 2 Diabetes-Related Complications in Combined Type 2 Diabetes and Sickle Cell Trait	RAYYAN-INCLUSION: {"Nana Efua"=>"Excluded", "Eugene"=>"Excluded", "Kezia"=>"Excluded"} | RAYYAN-EXCLUSION-REASONS: wrong topic	10.2337/dc18-1289
772	[Characteristics of acute coronary syndromes in Sub-Saharan African women]	RAYYAN-INCLUSION: {"Yasmin"=>"Excluded", "Eugene"=>"Excluded"} | RAYYAN-EXCLUSION-REASONS: Wrong topic,wrong topic	10.1016/j.ancard.2018.09.009
773	Cardiovascular Disease Profile of the Oldest Adults in Rural South Africa: Data from the HAALSI Study (Health and Aging in Africa: Longitudinal Studies of INDEPTH Communities)	RAYYAN-INCLUSION: {"Yasmin"=>"Excluded", "Eugene"=>"Excluded"} | RAYYAN-EXCLUSION-REASONS: Wrong topic,wrong topic	10.1111/jgs.15567
774	Prevalence of Helicobacter pylori infection among dyspeptic patients with and without type 2 diabetes mellitus in Nigeria	RAYYAN-INCLUSION: {"Eugene"=>"Excluded"} | RAYYAN-EXCLUSION-REASONS: wrong topic	10.23736/S1121-421X.18.02528-X
775	Prevalence and risk factors for diabetes mellitus among adults in Ghana: a systematic review and meta-analysis	RAYYAN-INCLUSION: {"Eugene"=>"Excluded"} | RAYYAN-EXCLUSION-REASONS: wrong topic	10.1093/inthealth/ihy067
776	Incident stroke among Ghanaians with hypertension and diabetes: A multicenter, prospective cohort study	RAYYAN-INCLUSION: {"Nana Efua"=>"Excluded", "Eugene"=>"Excluded", "Kezia"=>"Excluded"} | RAYYAN-EXCLUSION-REASONS: wrong topic	10.1016/j.jns.2018.09.018
777	Molecular pathways associated with oxidative stress in diabetes mellitus	RAYYAN-INCLUSION: {"Nana Efua"=>"Excluded", "Eugene"=>"Excluded", "Kezia"=>"Excluded"} | RAYYAN-EXCLUSION-REASONS: wrong topic	10.1016/j.biopha.2018.09.058
778	Evaluation of health status and its predictor among university staff in Nigeria	RAYYAN-INCLUSION: {"Nana Efua"=>"Excluded", "Eugene"=>"Excluded", "Kezia"=>"Excluded"} | RAYYAN-EXCLUSION-REASONS: wrong topic,wrong demographic	10.1186/s12872-018-0918-x
779	ISPAD Clinical Practice Consensus Guidelines 2018: Definition, epidemiology, and classification of diabetes in children and adolescents	RAYYAN-INCLUSION: {"Nana Efua"=>"Excluded", "Eugene"=>"Excluded", "Kezia"=>"Excluded"} | RAYYAN-EXCLUSION-REASONS: wrong topic,wrong demographic	10.1111/pedi.12773
780	[Peer network for the therapeutic education of patients with type 2 diabetes in Mali]	RAYYAN-INCLUSION: {"Nana Efua"=>"Included", "Eugene"=>"Included"}	10.1016/j.soin.2018.06.020
781	Treatment adherence and BMI reduction are key predictors of HbA1c 1 year after diagnosis of childhood type 2 diabetes in the United Kingdom	RAYYAN-INCLUSION: {"Yasmin"=>"Excluded", "Eugene"=>"Excluded"} | RAYYAN-EXCLUSION-REASONS: Wrong topic,wrong topic	10.1111/pedi.12761
782	[Profile of neovascular glaucoma in Senegalese patients]	RAYYAN-INCLUSION: {"Eugene"=>"Excluded"} | RAYYAN-EXCLUSION-REASONS: wrong topic	10.1016/j.jfo.2017.11.040
783	Protocol of economic evaluation and equity impact analysis of mHealth and community groups for prevention and control of diabetes in rural Bangladesh in a three-arm cluster randomised controlled trial	RAYYAN-INCLUSION: {"Eugene"=>"Excluded"} | RAYYAN-EXCLUSION-REASONS: wrong topic	10.1136/bmjopen-2018-022035
784	[Epidemiological, diagnostic, therapeutic and evolutionary features of diabetic foot: a study conducted at the Medico-surgical Clinic, University Hospital Sylvanus Olympio in Lomé]	RAYYAN-INCLUSION: {"Eugene"=>"Excluded", "Kezia"=>"Excluded"} | RAYYAN-EXCLUSION-REASONS: wrong topic	10.11604/pamj.2018.30.4.14765
785	The bacteriome at the onset of type 1 diabetes: A study from four geographically distant African and Asian countries	RAYYAN-INCLUSION: {"Yasmin"=>"Excluded", "Eugene"=>"Excluded"} | RAYYAN-EXCLUSION-REASONS: Wrong topic,wrong topic	10.1016/j.diabres.2018.08.010
786	Clerodendrum volubile inhibits key enzymes linked to type 2 diabetes but induces cytotoxicity in human embryonic kidney (HEK293) cells via exacerbated oxidative stress and proinflammation	RAYYAN-INCLUSION: {"Yasmin"=>"Excluded", "Eugene"=>"Excluded"} | RAYYAN-EXCLUSION-REASONS: Wrong topic,wrong topic	10.1016/j.biopha.2018.07.013
787	Dietary habits and metabolic risk factors for non-communicable diseases in a university undergraduate population	RAYYAN-INCLUSION: {"Eugene"=>"Excluded", "Kezia"=>"Excluded"} | RAYYAN-EXCLUSION-REASONS: wrong topic	10.1186/s41043-018-0152-2
788	Epigenome-wide association study in whole blood on type 2 diabetes among sub-Saharan African individuals: findings from the RODAM study	RAYYAN-INCLUSION: {"Eugene"=>"Excluded", "Kezia"=>"Excluded"} | RAYYAN-EXCLUSION-REASONS: wrong topic	10.1093/ije/dyy171
789	Time to onset of type 2 diabetes mellitus in Ghana	RAYYAN-INCLUSION: {"Yasmin"=>"Excluded", "Eugene"=>"Excluded"} | RAYYAN-EXCLUSION-REASONS: Wrong topic,wrong topic	10.1093/inthealth/ihy057
790	Remission of Human Type 2 Diabetes Requires Decrease in Liver and Pancreas Fat Content but Is Dependent upon Capacity for β Cell Recovery	RAYYAN-INCLUSION: {"Eugene"=>"Excluded"} | RAYYAN-EXCLUSION-REASONS: wrong topic	10.1016/j.cmet.2018.07.003
791	Association of microalbuminuria with left ventricular dysfunction in Nigerian normotensive type 2 diabetes patients	RAYYAN-INCLUSION: {"Yasmin"=>"Excluded", "Eugene"=>"Excluded"} | RAYYAN-EXCLUSION-REASONS: Wrong topic,wrong topic	10.5830/CVJA-2018-026
792	[Prevalence of cardiovascular risk factors in semi-rural area in Senegal]	RAYYAN-INCLUSION: {"Eugene"=>"Excluded"} | RAYYAN-EXCLUSION-REASONS: wrong topic	10.1016/j.ancard.2018.04.005
793	Insights from the WHO and National Lists of Essential Medicines: Focus on Pediatric Diabetes Care in Africa	RAYYAN-INCLUSION: {"Nana Efua"=>"Excluded", "Eugene"=>"Excluded", "Kezia"=>"Excluded"} | RAYYAN-EXCLUSION-REASONS: wrong topic,wrong demographic	10.1159/000490467
794	Validity and Reliability of the Golombok-Rust Inventory of Sexual Satisfaction (GRISS) in Patients With Type 2 Diabetes	RAYYAN-INCLUSION: {"Yasmin"=>"Excluded", "Eugene"=>"Excluded"} | RAYYAN-EXCLUSION-REASONS: Wrong topic,wrong topic	10.1080/0092623X.2018.1494647
795	Prevalence and correlates of traditional risk factors for cardiovascular disease in a Nigerian ART-naive HIV population: a cross-sectional study	RAYYAN-INCLUSION: {"Eugene"=>"Excluded"} | RAYYAN-EXCLUSION-REASONS: wrong topic	10.1136/bmjopen-2017-019664
796	Pet exposure in the family during pregnancy and risk for type 1 diabetes-The prospective ABIS study	RAYYAN-INCLUSION: {"Nana Efua"=>"Excluded", "Eugene"=>"Excluded"} | RAYYAN-EXCLUSION-REASONS: wrong topic	10.1111/pedi.12721
797	Impact of structured education on glucose control and hypoglycaemia in Type-2 diabetes: a systematic review of randomized controlled trials	RAYYAN-INCLUSION: {"Nana Efua"=>"Excluded", "Eugene"=>"Excluded", "Kezia"=>"Excluded"} | RAYYAN-EXCLUSION-REASONS: wrong topic,wrong study type	10.4314/gmj.v52i1.8
798	Collaboration for impact in global health	RAYYAN-INCLUSION: {"Yasmin"=>"Excluded", "Eugene"=>"Excluded"} | RAYYAN-EXCLUSION-REASONS: Wrong topic,wrong topic	10.1016/S2214-109X(18)30296-1
799	Childhood diabetes: a myth or reality?- perception of the public from a low-income country: a cross-sectional study	RAYYAN-INCLUSION: {"Yasmin"=>"Excluded", "Eugene"=>"Excluded"} | RAYYAN-EXCLUSION-REASONS: Wrong topic,wrong topic	10.1186/s12889-018-5744-7
800	Outcome of caesarean section at the Edward Francis Small Teaching Hospital, Banjul The Gambia	RAYYAN-INCLUSION: {"Nana Efua"=>"Excluded", "Eugene"=>"Excluded"} | RAYYAN-EXCLUSION-REASONS: wrong topic	10.4314/ahs.v18i1.20
801	The effects of plasma chromium on lipid profile, glucose metabolism and cardiovascular risk in type 2 diabetes mellitus. A case - control study	RAYYAN-INCLUSION: {"Yasmin"=>"Excluded", "Eugene"=>"Excluded"} | RAYYAN-EXCLUSION-REASONS: Wrong topic,wrong topic	10.1371/journal.pone.0197977
802	Rapid assessment of avoidable blindness and diabetic retinopathy in people aged 50 years and older in the National Capital District of Papua New Guinea	RAYYAN-INCLUSION: {"Eugene"=>"Excluded"} | RAYYAN-EXCLUSION-REASONS: wrong topic	10.1136/bjophthalmol-2017-311803
803	From HIV prevention to non-communicable disease health promotion efforts in sub-Saharan Africa: A Narrative Review	RAYYAN-INCLUSION: {"Nana Efua"=>"Excluded", "Eugene"=>"Excluded", "Kezia"=>"Excluded"} | RAYYAN-EXCLUSION-REASONS: wrong topic,wrong demographic	10.1097/QAD.0000000000001879
804	Depressive Symptoms and Their Relation to Age and Chronic Diseases Among Middle-Aged and Older Adults in Rural South Africa	RAYYAN-INCLUSION: {"Yasmin"=>"Excluded", "Eugene"=>"Excluded"} | RAYYAN-EXCLUSION-REASONS: Wrong topic,wrong topic	10.1093/gerona/gly145
805	QTc prolongation in Black diabetic subjects with cardiac autonomic neuropathy	RAYYAN-INCLUSION: {"Eugene"=>"Excluded"} | RAYYAN-EXCLUSION-REASONS: wrong topic	10.4314/ahs.v17i4.17
806	Cardiovascular risk factors in adult general out-patient clinics in Nigeria: a country analysis of the Africa and Middle East Cardiovascular Epidemiological (ACE) study	RAYYAN-INCLUSION: {"Yasmin"=>"Excluded", "Eugene"=>"Excluded"} | RAYYAN-EXCLUSION-REASONS: Wrong topic,wrong topic	10.4314/ahs.v17i4.15
807	Premorbid risk perception, lifestyle, adherence and coping strategies of people with diabetes mellitus: A phenomenological study in the Brong Ahafo Region of Ghana	RAYYAN-INCLUSION: {"Eugene"=>"Excluded"} | RAYYAN-EXCLUSION-REASONS: wrong topic	10.1371/journal.pone.0198915
808	Prevalence and correlates of hypertension and diabetes mellitus in an urban community in North-Western Nigeria	RAYYAN-INCLUSION: {"Eugene"=>"Excluded"} | RAYYAN-EXCLUSION-REASONS: wrong topic	10.11604/pamj.2018.29.97.14191
809	Knowledge and practices related to stroke prevention among hypertensive and diabetic patients attending Specialist Hospital, Sokoto, Nigeria	RAYYAN-INCLUSION: {"Nana Efua"=>"Excluded", "Eugene"=>"Excluded", "Kezia"=>"Excluded"} | RAYYAN-EXCLUSION-REASONS: wrong topic	10.11604/pamj.2018.29.63.13252
810	ISPAD Clinical Practice Consensus Guidelines 2018: Assessment and management of hypoglycemia in children and adolescents with diabetes	RAYYAN-INCLUSION: {"Nana Efua"=>"Excluded", "Eugene"=>"Excluded", "Kezia"=>"Excluded"} | RAYYAN-EXCLUSION-REASONS: wrong topic,wrong demographic	10.1111/pedi.12698
811	Cardiometabolic Risk Factors among Healthcare Workers: A Cross-Sectional Study at the Sefwi-Wiawso Municipal Hospital, Ghana	RAYYAN-INCLUSION: {"Yasmin"=>"Excluded", "Eugene"=>"Excluded"} | RAYYAN-EXCLUSION-REASONS: Wrong topic,wrong topic	10.1155/2018/8904548
812	Evaluating Vitamin D Status in Pre- and Postmenopausal Type 2 Diabetics and Its Association with Glucose Homeostasis	RAYYAN-INCLUSION: {"Nana Efua"=>"Excluded", "Eugene"=>"Excluded", "Kezia"=>"Excluded"} | RAYYAN-EXCLUSION-REASONS: wrong topic	10.1155/2018/9369282
813	The Relationship Between Glycaemic Control and Non-Alcoholic Fatty Liver Disease in Nigerian Type 2 Diabetic Patients	RAYYAN-INCLUSION: {"Yasmin"=>"Excluded", "Eugene"=>"Excluded"} | RAYYAN-EXCLUSION-REASONS: Wrong topic,wrong topic	10.1016/j.jnma.2017.06.001
814	Salivary anti-coxsackievirus-B4 neutralizing activity and pattern of immune parameters in patients with type 1 diabetes: a pilot study	RAYYAN-INCLUSION: {"Eugene"=>"Excluded"} | RAYYAN-EXCLUSION-REASONS: wrong topic	10.1007/s00592-018-1158-3
815	The Association of Dietary Fiber Intake with Cardiometabolic Risk in Four Countries across the Epidemiologic Transition	RAYYAN-INCLUSION: {"Yasmin"=>"Excluded", "Eugene"=>"Excluded"} | RAYYAN-EXCLUSION-REASONS: Wrong topic,wrong topic	10.3390/nu10050628
816	Possible association between ABCC8 C49620T polymorphism and type 2 diabetes in a Nigerian population	RAYYAN-INCLUSION: {"Nana Efua"=>"Excluded", "Eugene"=>"Excluded"} | RAYYAN-EXCLUSION-REASONS: wrong topic	10.1186/s12881-018-0601-1
817	Herbal medicine use among Type 2 diabetes mellitus patients in Nigeria: understanding the magnitude and predictors of use	RAYYAN-INCLUSION: {"Nana Efua"=>"Excluded", "Eugene"=>"Excluded", "Kezia"=>"Excluded"} | RAYYAN-EXCLUSION-REASONS: wrong topic	10.1007/s11096-018-0648-2
818	Inhibitory potentials of phenolic-rich extracts from Bridelia ferruginea on two key carbohydrate-metabolizing enzymes and Fe(2+)-induced pancreatic oxidative stress	RAYYAN-INCLUSION: {"Nana Efua"=>"Excluded", "Eugene"=>"Excluded", "Kezia"=>"Excluded"} | RAYYAN-EXCLUSION-REASONS: wrong topic,wrong demographic	10.1016/j.joim.2018.04.006
819	Free fatty acid receptor 1 as a novel therapeutic target for type 2 diabetes mellitus-current status	RAYYAN-INCLUSION: {"Nana Efua"=>"Excluded", "Eugene"=>"Excluded", "Kezia"=>"Excluded"} | RAYYAN-EXCLUSION-REASONS: wrong topic	10.1016/j.cbi.2018.04.026
820	Dietary patterns and type 2 diabetes among Ghanaian migrants in Europe and their compatriots in Ghana: the RODAM study	RAYYAN-INCLUSION: {"Eugene"=>"Excluded", "Kezia"=>"Excluded"} | RAYYAN-EXCLUSION-REASONS: wrong topic	10.1038/s41387-018-0029-x
821	Gaps in Guidelines for the Management of Diabetes in Low- and Middle-Income Versus High-Income Countries-A Systematic Review	RAYYAN-INCLUSION: {"Nana Efua"=>"Excluded", "Eugene"=>"Excluded", "Kezia"=>"Excluded"} | RAYYAN-EXCLUSION-REASONS: wrong topic	10.2337/dc17-1795
822	Association of Wrist Circumference and Waist-to-Height Ratio with Cardiometabolic Risk Factors among Type II Diabetics in a Ghanaian Population	RAYYAN-INCLUSION: {"Yasmin"=>"Excluded", "Eugene"=>"Excluded"} | RAYYAN-EXCLUSION-REASONS: Wrong topic,wrong topic	10.1155/2018/1838162
823	Predictors of caesarean section in Northern Ghana: a case-control study	RAYYAN-INCLUSION: {"Eugene"=>"Excluded"} | RAYYAN-EXCLUSION-REASONS: wrong topic	10.11604/pamj.2018.29.20.13917
824	Arterial Stiffness Is Associated with Peripheral Sensory Neuropathy in Diabetes Patients in Ghana	RAYYAN-INCLUSION: {"Yasmin"=>"Excluded", "Eugene"=>"Excluded"} | RAYYAN-EXCLUSION-REASONS: Wrong topic,wrong topic	10.1155/2018/2320737
825	Fasting plasma glucose and lipid profiles of diabetic patients improve with aerobic exercise training	RAYYAN-INCLUSION: {"Nana Efua"=>"Included", "Eugene"=>"Included", "Kezia"=>"Included"}	10.4314/gmj.v51i3.5
826	High risk of coagulopathy among Type-2 Diabetes Mellitus clients at a municipal hospital in Ghana	RAYYAN-INCLUSION: {"Nana Efua"=>"Excluded", "Eugene"=>"Excluded", "Kezia"=>"Excluded"} | RAYYAN-EXCLUSION-REASONS: wrong topic	10.4314/gmj.v51i3.2
827	Stroke Among Young West Africans: Evidence From the SIREN (Stroke Investigative Research and Educational Network) Large Multisite Case-Control Study	RAYYAN-INCLUSION: {"Yasmin"=>"Excluded", "Eugene"=>"Excluded"} | RAYYAN-EXCLUSION-REASONS: Wrong topic,wrong topic	10.1161/STROKEAHA.118.020783
828	Knowledge, attitude, and practice of diabetic retinopathy among physicians in Northwestern Nigeria	RAYYAN-INCLUSION: {"Nana Efua"=>"Excluded", "Eugene"=>"Excluded", "Kezia"=>"Excluded"} | RAYYAN-EXCLUSION-REASONS: wrong topic	10.4103/njcp.njcp_266_17
829	Factors influencing long-term medication non-adherence among diabetes and hypertensive patients in Ghana: A qualitative investigation	RAYYAN-INCLUSION: {"Nana Efua"=>"Excluded", "Eugene"=>"Excluded", "Kezia"=>"Excluded"} | RAYYAN-EXCLUSION-REASONS: wrong topic	10.1371/journal.pone.0193995
830	The double burden of disease and the challenge of health access: Evidence from Access, Bottlenecks, Cost and Equity facility survey in Ghana	RAYYAN-INCLUSION: {"Yasmin"=>"Excluded", "Eugene"=>"Excluded"} | RAYYAN-EXCLUSION-REASONS: Wrong topic,wrong topic	10.1371/journal.pone.0194677
831	Bioactive polyphenols in kinkéliba tea (Combretum micranthum) and their glucose-lowering activities	RAYYAN-INCLUSION: {"Yasmin"=>"Excluded", "Eugene"=>"Excluded"} | RAYYAN-EXCLUSION-REASONS: Wrong topic,wrong topic	10.1016/j.jfda.2017.05.009
832	The Effect of Dietary Glycaemic Index on Glycaemia in Patients with Type 2 Diabetes: A Systematic Review and Meta-Analysis of Randomized Controlled Trials	RAYYAN-INCLUSION: {"Yasmin"=>"Excluded", "Eugene"=>"Excluded"} | RAYYAN-EXCLUSION-REASONS: Wrong topic,wrong topic	10.3390/nu10030373
833	Effect of Gum Arabic (Acacia Senegal) supplementation on visceral adiposity index (VAI) and blood pressure in patients with type 2 diabetes mellitus as indicators of cardiovascular disease (CVD): a randomized and placebo-controlled clinical trial	RAYYAN-INCLUSION: {"Eugene"=>"Excluded", "Kezia"=>"Excluded"} | RAYYAN-EXCLUSION-REASONS: wrong topic	10.1186/s12944-018-0711-y
834	Identification of Aspergillus tubingensis in a primary skin infection	RAYYAN-INCLUSION: {"Nana Efua"=>"Excluded", "Eugene"=>"Excluded", "Kezia"=>"Excluded"} | RAYYAN-EXCLUSION-REASONS: wrong topic,wrong demographic	10.1016/j.mycmed.2018.02.013
835	Alloxan-induced diabetes, a common model for evaluating the glycemic-control potential of therapeutic compounds and plants extracts in experimental studies	RAYYAN-INCLUSION: {"Yasmin"=>"Excluded", "Eugene"=>"Excluded"} | RAYYAN-EXCLUSION-REASONS: Wrong topic,wrong topic	10.1016/j.medici.2018.02.001
836	Diabetes and abnormal glucose regulation in the adult population of Burkina Faso: prevalence and predictors	RAYYAN-INCLUSION: {"Yasmin"=>"Excluded", "Eugene"=>"Excluded"} | RAYYAN-EXCLUSION-REASONS: Wrong topic,wrong topic	10.1186/s12889-018-5257-4
837	Predictive factors of endocrine and exocrine insufficiency after resection of a benign tumour of the pancreas	RAYYAN-INCLUSION: {"Eugene"=>"Excluded"} | RAYYAN-EXCLUSION-REASONS: wrong topic	10.1016/j.ando.2017.10.003
838	Patient Self-reported quality of life assessment in Type 2 diabetes mellitus: A pilot study	RAYYAN-INCLUSION: {"Nana Efua"=>"Excluded", "Eugene"=>"Excluded"} | RAYYAN-EXCLUSION-REASONS: wrong topic	10.4103/njcp.njcp_433_16
839	Association of traditional cardiovascular risk factors with carotid atherosclerosis among adults at a teaching hospital in south-western Nigeria	RAYYAN-INCLUSION: {"Yasmin"=>"Excluded", "Eugene"=>"Excluded"} | RAYYAN-EXCLUSION-REASONS: Wrong topic,wrong topic	10.5830/CVJA-2018-014
840	The Effect of Thyroid Dysfunction on the Cardiovascular Risk of Type 2 Diabetes Mellitus Patients in Ghana	RAYYAN-INCLUSION: {"Yasmin"=>"Excluded", "Eugene"=>"Excluded"} | RAYYAN-EXCLUSION-REASONS: Wrong topic,wrong topic	10.1155/2018/4783093
841	PLHIV are more likely to have mental distress: evidence from a comparison of a cross-section of HIV and diabetes patients at Tertiary Hospitals in Nigeria	RAYYAN-INCLUSION: {"Nana Efua"=>"Excluded", "Eugene"=>"Excluded"} | RAYYAN-EXCLUSION-REASONS: wrong topic	10.1080/09540121.2018.1441973
842	Prevalence of cardiometabolic risk factors among professional male long-distance bus drivers in Lagos, south-west Nigeria: a cross-sectional study	RAYYAN-INCLUSION: {"Eugene"=>"Excluded"} | RAYYAN-EXCLUSION-REASONS: wrong topic	10.5830/CVJA-2018-006
843	Prevalence and risk factors of chronic kidney disease in Cote D'Ivoire: An analytic study conducted in the department of internal medicine	RAYYAN-INCLUSION: {"Eugene"=>"Excluded"} | RAYYAN-EXCLUSION-REASONS: wrong topic	10.4103/1319-2442.225201
844	Genome-wide association study identifies seven novel susceptibility loci for primary open-angle glaucoma	RAYYAN-INCLUSION: {"Nana Efua"=>"Excluded", "Eugene"=>"Excluded", "Kezia"=>"Excluded"} | RAYYAN-EXCLUSION-REASONS: wrong topic,wrong demographic	10.1093/hmg/ddy053
845	[Spontaneous coronary artery dissection: An exceptional cause of acute coronary syndrome]	RAYYAN-INCLUSION: {"Yasmin"=>"Excluded", "Eugene"=>"Excluded"} | RAYYAN-EXCLUSION-REASONS: Wrong topic,wrong topic	10.1016/j.jdmv.2017.10.004
846	Low education and lack of spousal relationship are associated with dementia in older adults with diabetes mellitus in Nigeria	RAYYAN-INCLUSION: {"Nana Efua"=>"Excluded", "Eugene"=>"Excluded", "Kezia"=>"Excluded"} | RAYYAN-EXCLUSION-REASONS: wrong topic	10.1111/psyg.12309
847	Adipocytokines in obese Ghanaian subjects with or without type 2 diabetes	RAYYAN-INCLUSION: {"Yasmin"=>"Excluded", "Eugene"=>"Excluded"} | RAYYAN-EXCLUSION-REASONS: Wrong topic,wrong topic	10.1186/s13104-018-3149-4
848	Cardiovascular disease risk prediction in sub-Saharan African populations - Comparative analysis of risk algorithms in the RODAM study	RAYYAN-INCLUSION: {"Yasmin"=>"Excluded", "Eugene"=>"Excluded"} | RAYYAN-EXCLUSION-REASONS: Wrong topic,wrong topic	10.1016/j.ijcard.2017.11.082
849	White matter hyperintensity shape and location feature analysis on brain MRI; proof of principle study in patients with diabetes	RAYYAN-INCLUSION: {"Yasmin"=>"Excluded", "Eugene"=>"Excluded"} | RAYYAN-EXCLUSION-REASONS: Wrong topic,wrong topic	10.1038/s41598-018-20084-y
850	Structural Studies of Predicted Ligand Binding Sites and Molecular Docking Analysis of Slc2a4 as a Therapeutic Target for the Treatment of Cancer	RAYYAN-INCLUSION: {"Yasmin"=>"Excluded", "Eugene"=>"Excluded"} | RAYYAN-EXCLUSION-REASONS: Wrong topic,wrong topic	10.3390/ijms19020386
851	Risk factors for diabetes mellitus among adult residents of a rural District in Southern Nigeria: Implications for prevention and control	RAYYAN-INCLUSION: {"Eugene"=>"Excluded"} | RAYYAN-EXCLUSION-REASONS: wrong topic	10.4103/njcp.njcp_154_17
852	NCD risk factors in Malawi: population characteristics matter	RAYYAN-INCLUSION: {"Nana Efua"=>"Excluded", "Eugene"=>"Excluded", "Kezia"=>"Excluded"} | RAYYAN-EXCLUSION-REASONS: wrong topic,wrong setting,wrong demographic	10.1016/S2213-8587(17)30433-3
853	Current indications for extremity amputations in Maiduguri, North-East Nigeria: A 6-year retrospective review	RAYYAN-INCLUSION: {"Yasmin"=>"Excluded", "Eugene"=>"Excluded"} | RAYYAN-EXCLUSION-REASONS: Wrong topic,wrong topic	10.4103/aam.aam_40_17
854	A Clinical Mentorship and Quality Improvement Program to Support Health Center Nurses Manage Type 2 Diabetes in Rural Rwanda	RAYYAN-INCLUSION: {"Yasmin"=>"Excluded", "Eugene"=>"Excluded"} | RAYYAN-EXCLUSION-REASONS: Wrong topic,wrong topic	10.1155/2017/2657820
855	The experiences of people with diabetes-related lower limb amputation at the Komfo Anokye Teaching Hospital (KATH) in Ghana	RAYYAN-INCLUSION: {"Yasmin"=>"Excluded", "Eugene"=>"Excluded"} | RAYYAN-EXCLUSION-REASONS: Wrong topic,wrong topic	10.1186/s13104-018-3176-1
856	Structured peer-led diabetes self-management and support in a low-income country: The ST2EP randomised controlled trial in Mali	RAYYAN-INCLUSION: {"Yasmin"=>"Included", "Eugene"=>"Included"}	10.1371/journal.pone.0191262
857	Serum level of prostate-specific antigen in diabetic patients in Basrah, Iraq	RAYYAN-INCLUSION: {"Yasmin"=>"Excluded", "Eugene"=>"Excluded"} | RAYYAN-EXCLUSION-REASONS: Wrong topic,wrong topic	10.4103/npmj.npmj_174_17
858	In vitro anti-diabetic effect of flavonoids and pheophytins from Allophylus cominia Sw. on the glucose uptake assays by HepG2, L6, 3T3-L1 and fat accumulation in 3T3-L1 adipocytes	RAYYAN-INCLUSION: {"Nana Efua"=>"Excluded", "Eugene"=>"Excluded", "Kezia"=>"Excluded"} | RAYYAN-EXCLUSION-REASONS: wrong topic,wrong demographic	10.1016/j.jep.2018.01.014
859	Walking prescription of 10 000 steps per day in patients with type 2 diabetes mellitus: a randomised trial in Nigerian general practice	RAYYAN-INCLUSION: {"Yasmin"=>"Excluded", "Eugene"=>"Excluded"} | RAYYAN-EXCLUSION-REASONS: Wrong topic,wrong topic	10.3399/bjgp18X694613
860	m-Diabete in Senegal. "Be He@lthy Be Mobile", a program initiated by WHO and the ITU	RAYYAN-INCLUSION: {"Nana Efua"=>"Excluded", "Eugene"=>"Excluded", "Kezia"=>"Excluded"} | RAYYAN-EXCLUSION-REASONS: wrong topic | USER-NOTES: {"Nana Efua"=>["Not sure if intervention has already been implemented"]}	10.1684/mst.2017.0729
861	Functional Foods and Nutraceuticals as Dietary Intervention in Chronic Diseases; Novel Perspectives for Health Promotion and Disease Prevention	RAYYAN-INCLUSION: {"Nana Efua"=>"Excluded", "Eugene"=>"Excluded", "Kezia"=>"Excluded"} | RAYYAN-EXCLUSION-REASONS: wrong topic,wrong demographic	10.1080/19390211.2017.1401573
862	Long-Term Outcomes of Stroke in a Ghanaian Outpatient Clinic	RAYYAN-INCLUSION: {"Nana Efua"=>"Excluded", "Eugene"=>"Excluded", "Kezia"=>"Excluded"} | RAYYAN-EXCLUSION-REASONS: wrong topic,wrong demographic	10.1016/j.jstrokecerebrovasdis.2017.11.017
863	Prevalence and risk factors of chronic kidney disease in an african semi-urban area: Results from a cross-sectional survey in Gueoul, Senegal	RAYYAN-INCLUSION: {"Eugene"=>"Excluded"} | RAYYAN-EXCLUSION-REASONS: wrong topic	10.4103/1319-2442.220878
864	Pattern and predictors of urine protein excretion among patients with type 2 diabetes attending a single tertiary hospital in Lagos, Nigeria	RAYYAN-INCLUSION: {"Nana Efua"=>"Excluded", "Eugene"=>"Excluded"} | RAYYAN-EXCLUSION-REASONS: wrong topic	10.4103/1319-2442.220869
865	[Risk factors for retinal detachment in Togo]	RAYYAN-INCLUSION: {"Eugene"=>"Excluded"} | RAYYAN-EXCLUSION-REASONS: wrong topic	10.11604/pamj.2017.28.74.13418
866	Elevated cardiac troponin I, creatine kinase and myoglobin and their relationship with cardiovascular risk factors in patients with type 2 diabetes	RAYYAN-INCLUSION: {"Eugene"=>"Excluded"} | RAYYAN-EXCLUSION-REASONS: wrong topic	10.1016/j.dsx.2017.12.001
867	[Epidemiological features of cardiorenal syndrome: a study of 36 cases in the Cardiology Department in Dakar]	RAYYAN-INCLUSION: {"Eugene"=>"Excluded", "Kezia"=>"Excluded"} | RAYYAN-EXCLUSION-REASONS: wrong topic,wrong demographic	10.11604/pamj.2017.28.58.10257
868	Prediabetes and cardiovascular complications study (PACCS): international collaboration 4 years' summary and future direction	RAYYAN-INCLUSION: {"Eugene"=>"Excluded"} | RAYYAN-EXCLUSION-REASONS: wrong topic	10.1186/s13104-017-3017-7
869	Community Health Workers in Diabetes Prevention and Management in Developing Countries	RAYYAN-INCLUSION: {"Yasmin"=>"Excluded", "Eugene"=>"Excluded"} | RAYYAN-EXCLUSION-REASONS: Wrong topic,wrong topic	10.1016/j.aogh.2017.10.009
870	Socioeconomic Disparities in the Prevalence of Cardiometabolic Risk Factors in Ghanaian Women	RAYYAN-INCLUSION: {"Yasmin"=>"Excluded", "Eugene"=>"Excluded"} | RAYYAN-EXCLUSION-REASONS: Wrong topic,wrong topic	10.1016/j.aogh.2017.05.004
871	Tracking GLUT2 Translocation by Live-Cell Imaging	RAYYAN-INCLUSION: {"Yasmin"=>"Excluded", "Eugene"=>"Excluded"} | RAYYAN-EXCLUSION-REASONS: Wrong topic,wrong topic	10.1007/978-1-4939-7507-5_18
872	Type 2 diabetes mellitus management among Ghanaian migrants resident in three European countries and their compatriots in rural and urban Ghana - The RODAM study	RAYYAN-INCLUSION: {"Yasmin"=>"Excluded", "Eugene"=>"Excluded"} | RAYYAN-EXCLUSION-REASONS: Wrong topic,wrong topic	10.1016/j.diabres.2017.11.032
873	British Society for Sexual Medicine Guidelines on Adult Testosterone Deficiency, With Statements for UK Practice	RAYYAN-INCLUSION: {"Yasmin"=>"Excluded", "Eugene"=>"Excluded"} | RAYYAN-EXCLUSION-REASONS: Wrong topic,wrong topic	10.1016/j.jsxm.2017.10.067
874	Diabetes or hypertension as risk indicators for missing teeth experience: An exploratory study in a sample of Mexican adults	RAYYAN-INCLUSION: {"Yasmin"=>"Excluded", "Eugene"=>"Excluded"} | RAYYAN-EXCLUSION-REASONS: Wrong topic,wrong topic	10.4103/njcp.njcp_52_17
875	Behavioural and anthropometric risk factors for diabetes mellitus among newly admitted undergraduates in a Nigerian University	RAYYAN-INCLUSION: {"Yasmin"=>"Excluded", "Eugene"=>"Excluded"} | RAYYAN-EXCLUSION-REASONS: Wrong topic,wrong topic	10.4103/njcp.njcp_237_16
876	Improving access to HbA1c in sub-Saharan Africa (IA3) cohort: cohort profile	RAYYAN-INCLUSION: {"Nana Efua"=>"Included", "Eugene"=>"Included", "Kezia"=>"Included"}	10.11604/pamj.2017.27.275.10270
877	Hypertension and obesity comorbidities increases coronary risk, affects domains of sexual function and sexual quality of life	RAYYAN-INCLUSION: {"Nana Efua"=>"Excluded", "Eugene"=>"Excluded", "Kezia"=>"Excluded"} | RAYYAN-EXCLUSION-REASONS: wrong topic,wrong demographic	10.1038/s41443-017-0003-5
878	Therapeutic Potentials and Cytochrome P450-Mediated Interactions Involving Herbal Products Indicated for Diabetes Mellitus	RAYYAN-INCLUSION: {"Yasmin"=>"Excluded", "Eugene"=>"Excluded"} | RAYYAN-EXCLUSION-REASONS: Wrong topic,wrong topic	10.2174/1872312811666171121104431
879	Migration and Cardiovascular Disease Risk Among Ghanaian Populations in Europe: The RODAM Study (Research on Obesity and Diabetes Among African Migrants)	RAYYAN-INCLUSION: {"Nana Efua"=>"Excluded", "Eugene"=>"Excluded", "Kezia"=>"Excluded"} | RAYYAN-EXCLUSION-REASONS: wrong topic	10.1161/CIRCOUTCOMES.117.004013
880	APOL1 Nephropathy: A Population Genetics and Evolutionary Medicine Detective Story	RAYYAN-INCLUSION: {"Yasmin"=>"Excluded", "Eugene"=>"Excluded"} | RAYYAN-EXCLUSION-REASONS: Wrong topic,wrong topic	10.1016/j.semnephrol.2017.07.002
881	Development of public health program for type 1 diabetes in a university community: preliminary evaluation of behavioural change wheel	RAYYAN-INCLUSION: {"Yasmin"=>"Excluded", "Eugene"=>"Excluded"} | RAYYAN-EXCLUSION-REASONS: Wrong topic,wrong topic	10.23750/abm.v88i3.5803
882	Cardiovascular risk factors as determinants of retinal and skin microvascular function: The Maastricht Study	RAYYAN-INCLUSION: {"Yasmin"=>"Excluded", "Eugene"=>"Excluded"} | RAYYAN-EXCLUSION-REASONS: Wrong topic,wrong topic	10.1371/journal.pone.0187324
883	Prevalence of hyperglycemia and risk factors for orodental disease in Nigeria: Implications of opportunistic screening	RAYYAN-INCLUSION: {"Eugene"=>"Excluded"} | RAYYAN-EXCLUSION-REASONS: wrong topic	10.4103/ijdr.IJDR_304_17
884	Major limb amputations in a tertiary hospital in North Western Nigeria	RAYYAN-INCLUSION: {"Nana Efua"=>"Excluded", "Eugene"=>"Excluded", "Kezia"=>"Excluded"} | RAYYAN-EXCLUSION-REASONS: wrong topic,wrong demographic	10.4314/ahs.v17i2.26
885	Some antidiabetic medicinal plants used by traditional healers in Ado Ekiti, Nigeria	RAYYAN-INCLUSION: {"Yasmin"=>"Excluded", "Eugene"=>"Excluded"} | RAYYAN-EXCLUSION-REASONS: Wrong topic,wrong topic	10.4149/BLL_2017_097
886	Serum phospholipid fatty acids, dietary patterns and type 2 diabetes among urban Ghanaians	RAYYAN-INCLUSION: {"Yasmin"=>"Excluded", "Eugene"=>"Excluded"} | RAYYAN-EXCLUSION-REASONS: Wrong topic,wrong topic	10.1186/s12937-017-0286-x
887	Social Support, Treatment Adherence and Outcome among Hypertensive and Type 2 Diabetes Patients in Ambulatory Care Settings in southwestern Nigeria	RAYYAN-INCLUSION: {"Yasmin"=>"Excluded", "Eugene"=>"Excluded"} | RAYYAN-EXCLUSION-REASONS: Wrong topic,wrong topic
888	Microalbuminuria, Other Markers of Nephropathy and Biochemical Derangementsin Type 2 Diabetes Mellitus: Relationships and Determinants	RAYYAN-INCLUSION: {"Nana Efua"=>"Excluded", "Eugene"=>"Excluded", "Kezia"=>"Excluded"} | RAYYAN-EXCLUSION-REASONS: wrong topic
889	Talinum triangulare Whole wheat meal fortified with soy flour consumed with Talinum triangulare (gbure) soup glycemic index and the test human subjects' lipid profiles	RAYYAN-INCLUSION: {"Yasmin"=>"Excluded", "Eugene"=>"Excluded"} | RAYYAN-EXCLUSION-REASONS: Wrong topic,wrong topic	10.1016/j.dsx.2017.08.007
890	Food variety, dietary diversity, and type 2 diabetes in a multi-center cross-sectional study among Ghanaian migrants in Europe and their compatriots in Ghana: the RODAM study	RAYYAN-INCLUSION: {"Nana Efua"=>"Excluded", "Eugene"=>"Excluded", "Kezia"=>"Excluded"} | RAYYAN-EXCLUSION-REASONS: wrong topic	10.1007/s00394-017-1538-4
891	Diabetes in the Cape Coast metropolis of Ghana: an assessment of risk factors, nutritional practices and lifestyle changes	RAYYAN-INCLUSION: {"Yasmin"=>"Excluded", "Eugene"=>"Excluded"} | RAYYAN-EXCLUSION-REASONS: Wrong topic,wrong topic	10.1093/inthealth/ihx028
892	[Gestational diabetes revealed by inaugural diabetic ketoacidosis: about a case]	RAYYAN-INCLUSION: {"Nana Efua"=>"Excluded", "Eugene"=>"Excluded", "Kezia"=>"Excluded"} | RAYYAN-EXCLUSION-REASONS: wrong topic,wrong demographic	10.11604/pamj.2017.27.148.12155
893	A comparative assessment of the glucose monitor (SD Codefree) and auto analyzer (BT-3000) in measuring blood glucose concentration among diabetic patients	RAYYAN-INCLUSION: {"Yasmin"=>"Excluded", "Eugene"=>"Excluded"} | RAYYAN-EXCLUSION-REASONS: Wrong topic,wrong topic	10.1186/s13104-017-2789-0
894	The Association Between Acculturation and Cardiovascular Disease Risk in Ghanaian and Nigerian-born African Immigrants in the United States: The Afro-Cardiac Study	RAYYAN-INCLUSION: {"Yasmin"=>"Excluded", "Eugene"=>"Excluded"} | RAYYAN-EXCLUSION-REASONS: Wrong topic,wrong topic	10.1007/s10903-017-0644-y
895	HEXANE EXTRACT OF Dacryodes edulis FRUITS POSSESSES ANTI-DIABETIC AND HYPOLIPIDAEMIC POTENTIALS IN ALLOXAN DIABETES OF RATS	RAYYAN-INCLUSION: {"Nana Efua"=>"Excluded", "Eugene"=>"Excluded", "Kezia"=>"Excluded"} | RAYYAN-EXCLUSION-REASONS: wrong topic,wrong demographic	10.21010/ajtcam.v13i4.18
896	In utero exposure to malaria is associated with metabolic traits in adolescence: The Agogo 2000 birth cohort study	RAYYAN-INCLUSION: {"Nana Efua"=>"Excluded", "Eugene"=>"Excluded", "Kezia"=>"Excluded"} | RAYYAN-EXCLUSION-REASONS: wrong topic,wrong demographic	10.1016/j.jinf.2017.08.010
897	Sexual dysfunction among diabetics and its impact on the SQoL of their partners	RAYYAN-INCLUSION: {"Yasmin"=>"Excluded", "Eugene"=>"Excluded"} | RAYYAN-EXCLUSION-REASONS: Wrong topic,wrong topic	10.1038/ijir.2017.32
898	Evidence of Immunosuppressive and Th2 Immune Polarizing Effects of Antidiabetic Momordica charantia Fruit Juice	RAYYAN-INCLUSION: {"Nana Efua"=>"Excluded", "Eugene"=>"Excluded", "Kezia"=>"Excluded"} | RAYYAN-EXCLUSION-REASONS: wrong topic,wrong demographic	10.1155/2017/9478048
899	HLA Class II Allele, Haplotype, and Genotype Associations with Type 1 Diabetes in Benin: A Pilot Study	RAYYAN-INCLUSION: {"Nana Efua"=>"Excluded", "Eugene"=>"Excluded", "Kezia"=>"Excluded"} | RAYYAN-EXCLUSION-REASONS: wrong topic,wrong demographic	10.1155/2017/6053764
900	Effect of domestic cooking on the starch digestibility, predicted glycemic indices, polyphenol contents and alpha amylase inhibitory properties of beans (Phaseolis vulgaris) and breadfruit (Treculia africana)	RAYYAN-INCLUSION: {"Eugene"=>"Excluded", "Kezia"=>"Excluded"} | RAYYAN-EXCLUSION-REASONS: wrong topic,wrong demographic	10.1016/j.ijbiomac.2017.08.005
901	Illness perception, diabetes knowledge and self-care practices among type-2 diabetes patients: a cross-sectional study	RAYYAN-INCLUSION: {"Nana Efua"=>"Excluded", "Eugene"=>"Excluded", "Kezia"=>"Excluded"} | RAYYAN-EXCLUSION-REASONS: wrong topic	10.1186/s13104-017-2707-5
902	The influence of maternal anthropometric characteristics on the birth size of term singleton South-East Nigerian newborn infants	RAYYAN-INCLUSION: {"Yasmin"=>"Excluded", "Eugene"=>"Excluded"} | RAYYAN-EXCLUSION-REASONS: Wrong topic,wrong topic	10.4103/njcp.njcp_308_16
903	Diabetes management in Senegalese families: A dyadic-narrative illustration	RAYYAN-INCLUSION: {"Yasmin"=>"Excluded", "Eugene"=>"Excluded"} | RAYYAN-EXCLUSION-REASONS: Wrong topic,wrong topic	10.1177/1742395317719141
904	Prevalence and pattern of potential drug-drug interactions among chronic kidney disease patients in south-western Nigeria	RAYYAN-INCLUSION: {"Eugene"=>"Excluded"} | RAYYAN-EXCLUSION-REASONS: wrong topic	10.4103/npmj.npmj_64_17
905	Prevalence of chronic kidney disease and its risk factors among adults in a semi-urban community of South-East Nigeria	RAYYAN-INCLUSION: {"Eugene"=>"Excluded"} | RAYYAN-EXCLUSION-REASONS: wrong topic	10.4103/npmj.npmj_34_17
906	Erection-stimulating, anti-diabetic and antioxidant properties of Hunteria umbellata and Cylicodiscus gabunensis water extractable phytochemicals	RAYYAN-INCLUSION: {"Eugene"=>"Excluded", "Kezia"=>"Excluded"} | RAYYAN-EXCLUSION-REASONS: wrong topic,wrong demographic	10.1515/jcim-2016-0164
907	Risk factors for type 2 diabetes mellitus among out-patients in Ho, the Volta regional capital of Ghana: a case-control study	RAYYAN-INCLUSION: {"Eugene"=>"Excluded"} | RAYYAN-EXCLUSION-REASONS: wrong topic	10.1186/s13104-017-2648-z
908	[Dietary habits among type 2 diabetic patients attending the Abidjan Diabetes Centre]	RAYYAN-INCLUSION: {"Eugene"=>"Excluded", "Kezia"=>"Excluded"} | RAYYAN-EXCLUSION-REASONS: wrong topic
909	Placental peptides metabolism and maternal factors as predictors of risk of gestational diabetes in pregnant women. A case-control study	RAYYAN-INCLUSION: {"Nana Efua"=>"Excluded", "Eugene"=>"Excluded"} | RAYYAN-EXCLUSION-REASONS: wrong topic	10.1371/journal.pone.0181613
910	The ART Advantage: Health Care Utilization for Diabetes and Hypertension in Rural South Africa	RAYYAN-INCLUSION: {"Yasmin"=>"Excluded", "Eugene"=>"Excluded"} | RAYYAN-EXCLUSION-REASONS: Wrong topic,wrong topic	10.1097/QAI.0000000000001445
911	What factors influence the average length of stay among stroke patients in a Nigerian tertiary hospital?	RAYYAN-INCLUSION: {"Eugene"=>"Excluded"} | RAYYAN-EXCLUSION-REASONS: wrong topic	10.11604/pamj.2017.26.228.12249
912	Diabetes in sub-Saharan Africa: from clinical care to health policy	RAYYAN-INCLUSION: {"Yasmin"=>"Excluded", "Eugene"=>"Excluded"} | RAYYAN-EXCLUSION-REASONS: Wrong topic,wrong topic,wrong study type	10.1016/S2213-8587(17)30181-X
913	Insulin sensitivity and mortality risk estimation in patients with type 2 diabetes mellitus	RAYYAN-INCLUSION: {"Nana Efua"=>"Excluded", "Eugene"=>"Excluded", "Kezia"=>"Excluded"} | RAYYAN-EXCLUSION-REASONS: wrong topic	10.4103/njcp.njcp_173_15
914	Patterns of gestational weight gain and its association with birthweight in Nigeria	RAYYAN-INCLUSION: {"Nana Efua"=>"Excluded", "Eugene"=>"Excluded"} | RAYYAN-EXCLUSION-REASONS: wrong topic	10.4103/1119-3077.208958
915	Dynamic and morphologic evaluation of erectile dysfunction on penile doppler sonography and contrast cavernosography	RAYYAN-INCLUSION: {"Eugene"=>"Excluded", "Kezia"=>"Excluded"} | RAYYAN-EXCLUSION-REASONS: wrong topic,wrong demographic	10.4103/njcp.njcp_158_16
916	Tuberculosis and diabetes in Nigerian patients with and without HIV	RAYYAN-INCLUSION: {"Yasmin"=>"Excluded", "Eugene"=>"Excluded"} | RAYYAN-EXCLUSION-REASONS: Wrong topic,wrong topic	10.1016/j.ijid.2017.06.014
917	Improving detection and initial management of gestational diabetes through the primary level of care in Morocco: protocol for a cluster randomized controlled trial	RAYYAN-INCLUSION: {"Nana Efua"=>"Excluded", "Eugene"=>"Excluded", "Kezia"=>"Excluded"} | RAYYAN-EXCLUSION-REASONS: wrong setting,wrong demographic	10.1186/s12978-017-0336-z
918	Association between insulin resistance and total plasma homocysteine levels in type 2 diabetes mellitus patients in south west Nigeria	RAYYAN-INCLUSION: {"Yasmin"=>"Excluded", "Eugene"=>"Excluded"} | RAYYAN-EXCLUSION-REASONS: Wrong topic,wrong topic	10.1016/j.dsx.2017.06.002
919	Trends in obesity and diabetes across Africa from 1980 to 2014: an analysis of pooled population-based studies	RAYYAN-INCLUSION: {"Yasmin"=>"Excluded", "Eugene"=>"Excluded"} | RAYYAN-EXCLUSION-REASONS: Wrong topic,wrong topic	10.1093/ije/dyx078
920	Knowledge and practice related to gestational diabetes among primary health care providers in Morocco: Potential for a defragmentation of care?	RAYYAN-INCLUSION: {"Nana Efua"=>"Excluded", "Eugene"=>"Excluded", "Kezia"=>"Excluded"} | RAYYAN-EXCLUSION-REASONS: wrong topic,wrong demographic	10.1016/j.pcd.2017.04.005
921	Thoracic epidural for modified radical mastectomy in a high-risk patient	RAYYAN-INCLUSION: {"Yasmin"=>"Excluded", "Eugene"=>"Excluded"} | RAYYAN-EXCLUSION-REASONS: Wrong topic,wrong topic	10.4314/mmj.v29i1.13
922	Impact of Diabetes on Extracellular Volume Status in Patients Initiating Peritoneal Dialysis	RAYYAN-INCLUSION: {"Nana Efua"=>"Excluded", "Eugene"=>"Excluded", "Kezia"=>"Excluded"} | RAYYAN-EXCLUSION-REASONS: wrong topic	10.1159/000477326
923	Direct and indirect costs of diabetes mellitus in Mali: A case-control study	RAYYAN-INCLUSION: {"Eugene"=>"Excluded", "Kezia"=>"Excluded"} | RAYYAN-EXCLUSION-REASONS: wrong topic	10.1371/journal.pone.0176128
924	Estimating the prevalence, hospitalisation and mortality from type 2 diabetes mellitus in Nigeria: a systematic review and meta-analysis	RAYYAN-INCLUSION: {"Nana Efua"=>"Excluded", "Eugene"=>"Excluded", "Kezia"=>"Excluded"} | RAYYAN-EXCLUSION-REASONS: wrong topic	10.1136/bmjopen-2016-015424
925	Predictors of quality of life in patients with diabetes mellitus in two tertiary health institutions in Ghana and Nigeria	RAYYAN-INCLUSION: {"Eugene"=>"Excluded"} | RAYYAN-EXCLUSION-REASONS: wrong topic	10.4103/npmj.npmj_3_17
926	Determinants of isolated systolic hypertension among diabetic patients visiting the diabetic clinic at the Tamale Teaching Hospital, Northern Ghana	RAYYAN-INCLUSION: {"Yasmin"=>"Excluded", "Eugene"=>"Excluded"} | RAYYAN-EXCLUSION-REASONS: Wrong topic,wrong topic	10.4314/ahs.v16i4.33
927	The prevalence of type 2 diabetes in urban Bo, Sierra Leone, and in the 16 countries of the West Africa region	RAYYAN-INCLUSION: {"Yasmin"=>"Excluded", "Eugene"=>"Excluded"} | RAYYAN-EXCLUSION-REASONS: Wrong topic,wrong topic	10.1002/dmrr.2904
928	Testicular Dysfunction is a Common Feature in Men with Type 2 Diabetes Mellitus in a Nigerian Tertiary Hospital	RAYYAN-INCLUSION: {"Yasmin"=>"Excluded", "Eugene"=>"Excluded"} | RAYYAN-EXCLUSION-REASONS: Wrong topic,wrong topic	10.2174/1573399813666170425152046
929	Investigating the link between benign prostatic hypertrophy, BMI and type 2 diabetes mellitus	RAYYAN-INCLUSION: {"Nana Efua"=>"Excluded", "Eugene"=>"Excluded", "Kezia"=>"Excluded"} | RAYYAN-EXCLUSION-REASONS: wrong topic	10.1016/j.dsx.2017.04.016
930	Vitamin D status and its association with insulin resistance among type 2 diabetics: A case -control study in Ghana	RAYYAN-INCLUSION: {"Yasmin"=>"Excluded", "Eugene"=>"Excluded"} | RAYYAN-EXCLUSION-REASONS: Wrong topic,wrong topic	10.1371/journal.pone.0175388
931	Correlation of diabetes mellitus and body weight of adults above the age of 30 years in a medical facility in Ghana	RAYYAN-INCLUSION: {"Yasmin"=>"Excluded", "Eugene"=>"Excluded"} | RAYYAN-EXCLUSION-REASONS: Wrong topic,wrong topic	10.1016/j.dsx.2017.03.026
932	Prevalence of type 2 diabetes in the Arab world: impact of GDP and energy consumption	RAYYAN-INCLUSION: {"Eugene"=>"Excluded"} | RAYYAN-EXCLUSION-REASONS: wrong topic
933	An assessment of the nutraceutical potential of Juglans regia L. leaf powder in diabetic rats	RAYYAN-INCLUSION: {"Yasmin"=>"Excluded", "Eugene"=>"Excluded"} | RAYYAN-EXCLUSION-REASONS: Wrong topic,wrong topic	10.1016/j.fct.2017.03.056
934	Statin Treatment and Clinical Outcomes of Heart Failure Among Africans: An Inverse Probability Treatment Weighted Analysis	RAYYAN-INCLUSION: {"Yasmin"=>"Excluded", "Eugene"=>"Excluded"} | RAYYAN-EXCLUSION-REASONS: Wrong topic,wrong topic	10.1161/JAHA.116.004706
935	Association between socioeconomic position and the prevalence of type 2 diabetes in Ghanaians in different geographic locations: the RODAM study	RAYYAN-INCLUSION: {"Yasmin"=>"Excluded", "Eugene"=>"Excluded"} | RAYYAN-EXCLUSION-REASONS: Wrong topic,wrong topic	10.1136/jech-2016-208322
936	Adherence to and factors associated with self-care behaviours in type 2 diabetes patients in Ghana	RAYYAN-INCLUSION: {"Yasmin"=>"Excluded", "Eugene"=>"Excluded"} | RAYYAN-EXCLUSION-REASONS: Wrong topic,wrong topic	10.1186/s12902-017-0169-3
937	Three patients presenting with severe macrosomia and congenital hypertrophic cardiomyopathy: a case series	RAYYAN-INCLUSION: {"Yasmin"=>"Excluded", "Eugene"=>"Excluded"} | RAYYAN-EXCLUSION-REASONS: Wrong topic,wrong topic	10.1186/s13256-017-1231-5
938	Interaction of APOE e4 and poor glycemic control predicts white matter hyperintensity growth from 73 to 76	RAYYAN-INCLUSION: {"Nana Efua"=>"Excluded", "Eugene"=>"Excluded", "Kezia"=>"Excluded"} | RAYYAN-EXCLUSION-REASONS: wrong topic,wrong demographic	10.1016/j.neurobiolaging.2017.02.014
939	Dyslipidaemia as a risk factor in the occurrence of stroke in Nigeria: prevalence and patterns	RAYYAN-INCLUSION: {"Eugene"=>"Excluded", "Kezia"=>"Excluded"} | RAYYAN-EXCLUSION-REASONS: wrong topic,wrong demographic	10.11604/pamj.2016.25.72.6496
940	Screening for diabetes mellitus among tuberculosis patients in Southern Nigeria: a multi-centre implementation study under programme settings	RAYYAN-INCLUSION: {"Eugene"=>"Included"}	10.1038/srep44205
941	The inter-relational effect of metabolic syndrome and sexual dysfunction on hypogonadism in type II diabetic men	RAYYAN-INCLUSION: {"Yasmin"=>"Excluded", "Eugene"=>"Excluded"} | RAYYAN-EXCLUSION-REASONS: Wrong topic,wrong topic	10.1038/ijir.2017.6
942	Relation of unsupported and unsupervised exercise with anthropometric and biochemical indices among type 2 diabetic patients	RAYYAN-INCLUSION: {"Eugene"=>"Excluded"} | RAYYAN-EXCLUSION-REASONS: wrong topic	10.3906/sag-1511-19
943	Macrosomic births in abuja: A case-control study of predisposing factors and early neonatal outcome	RAYYAN-INCLUSION: {"Nana Efua"=>"Excluded", "Eugene"=>"Excluded", "Kezia"=>"Excluded"} | RAYYAN-EXCLUSION-REASONS: wrong topic,wrong demographic	10.4103/1119-3077.196060
944	Influence of a mini-trampoline rebound exercise program on insulin resistance, lipid profile and central obesity in individuals with type 2 diabetes	RAYYAN-INCLUSION: {"Nana Efua"=>"Excluded", "Eugene"=>"Excluded", "Kezia"=>"Excluded"} | RAYYAN-EXCLUSION-REASONS: wrong topic	10.23736/S0022-4707.17.07120-1
945	Adherence to self-care behaviours and associated barriers in type 2 diabetes patients of low-and middle-income countries: a systematic review protocol	RAYYAN-INCLUSION: {"Yasmin"=>"Excluded", "Eugene"=>"Excluded"} | RAYYAN-EXCLUSION-REASONS: Wrong topic,wrong topic	10.1186/s13643-017-0436-4
946	Cardiometabolic risk in a population of older adults with multiple co-morbidities in rural south africa: the HAALSI (Health and Aging in Africa: longitudinal studies of INDEPTH communities) study	RAYYAN-INCLUSION: {"Yasmin"=>"Excluded", "Eugene"=>"Excluded"} | RAYYAN-EXCLUSION-REASONS: Wrong topic,wrong topic	10.1186/s12889-017-4117-y
947	Predicting severe hypoglycaemia with self-monitoring of blood glucose in type 1 diabetes	RAYYAN-INCLUSION: {"Eugene"=>"Excluded"} | RAYYAN-EXCLUSION-REASONS: wrong topic	10.1016/j.diabet.2016.11.009
948	The global dynamics of diabetes and tuberculosis: the impact of migration and policy implications	RAYYAN-INCLUSION: {"Yasmin"=>"Excluded", "Eugene"=>"Excluded"} | RAYYAN-EXCLUSION-REASONS: Wrong topic,wrong topic	10.1016/j.ijid.2017.01.018
949	Capacity assessment of selected health care facilities for the pilot implementation of Package for Essential Non-communicable Diseases (PEN) intervention in Ghana	RAYYAN-INCLUSION: {"Yasmin"=>"Excluded", "Eugene"=>"Excluded"} | RAYYAN-EXCLUSION-REASONS: Wrong topic,wrong topic	10.11604/pamj.supp.2016.25.1.6252
950	Peripheral insulin resistance rather than beta cell dysfunction accounts for geographical differences in impaired fasting blood glucose among sub-Saharan African individuals: findings from the RODAM study	RAYYAN-INCLUSION: {"Nana Efua"=>"Excluded", "Eugene"=>"Excluded"} | RAYYAN-EXCLUSION-REASONS: wrong topic	10.1007/s00125-017-4216-4
951	Frequency and determinants of thyroid autoimmunity in Ghanaian type 2 diabetes patients: a case-control study	RAYYAN-INCLUSION: {"Nana Efua"=>"Excluded", "Eugene"=>"Excluded", "Kezia"=>"Excluded"} | RAYYAN-EXCLUSION-REASONS: wrong topic	10.1186/s12902-016-0152-4
952	Administration of a pictorial questionnaire to screen for stroke among patients with hypertension or diabetes in rural Ghana	RAYYAN-INCLUSION: {"Yasmin"=>"Excluded", "Eugene"=>"Excluded"} | RAYYAN-EXCLUSION-REASONS: Wrong topic,wrong topic	10.1016/j.jns.2017.01.022
953	Appropriate Insulin Level in Selecting Fortified Diet-Fed, Streptozotocin-Treated Rat Model of Type 2 Diabetes for Anti-Diabetic Studies	RAYYAN-INCLUSION: {"Yasmin"=>"Excluded", "Eugene"=>"Excluded"} | RAYYAN-EXCLUSION-REASONS: Wrong topic,wrong topic	10.1371/journal.pone.0170971
954	Toward a Socio-Territorial Approach to Health: Health Equity in West Africa	RAYYAN-INCLUSION: {"Yasmin"=>"Excluded", "Eugene"=>"Excluded"} | RAYYAN-EXCLUSION-REASONS: Wrong topic,wrong topic	10.3390/ijerph14010106
955	Process and outcome measures of quality of care at the diabetes outpatient clinic, University College Hospital, Ibadan	RAYYAN-INCLUSION: {"Eugene"=>"Excluded"} | RAYYAN-EXCLUSION-REASONS: wrong topic	10.4103/1119-3077.187310
956	Influence of Helicobacter pylori infection on the prevalence and patterns of upper gastrointestinal symptoms in Nigerians with diabetes mellitus	RAYYAN-INCLUSION: {"Nana Efua"=>"Excluded", "Eugene"=>"Excluded", "Kezia"=>"Excluded"} | RAYYAN-EXCLUSION-REASONS: wrong topic	10.4103/1119-3077.183257
957	Serum obestatin and omentin levels in patients with diabetic nephropathy	RAYYAN-INCLUSION: {"Yasmin"=>"Excluded", "Eugene"=>"Excluded"} | RAYYAN-EXCLUSION-REASONS: Wrong topic,wrong topic	10.4103/1119-3077.181350
958	Prevalence of obesity and overweight in African learners: a protocol for systematic review and meta-analysis	RAYYAN-INCLUSION: {"Eugene"=>"Excluded"} | RAYYAN-EXCLUSION-REASONS: wrong topic	10.1136/bmjopen-2016-013538
959	Cardiovascular disease risk factors in a Nigerian population with impaired fasting blood glucose level and diabetes mellitus	RAYYAN-INCLUSION: {"Yasmin"=>"Excluded", "Eugene"=>"Excluded"} | RAYYAN-EXCLUSION-REASONS: Wrong topic,wrong topic	10.1186/s12889-016-3910-3
960	Antidiabetic Effects of Resveratrol: The Way Forward in Its Clinical Utility	RAYYAN-INCLUSION: {"Yasmin"=>"Excluded", "Eugene"=>"Excluded"} | RAYYAN-EXCLUSION-REASONS: Wrong topic,wrong topic	10.1155/2016/9737483
961	Intensive Patient Education Improves Glycaemic Control in Diabetes Compared to Conventional Education: A Randomised Controlled Trial in a Nigerian Tertiary Care Hospital	RAYYAN-INCLUSION: {"Nana Efua"=>"Included", "Eugene"=>"Included", "Kezia"=>"Included"}	10.1371/journal.pone.0168835
962	Prediabetes and cardiovascular complications screening in Nigeria: A family case presentation	RAYYAN-INCLUSION: {"Eugene"=>"Excluded"} | RAYYAN-EXCLUSION-REASONS: wrong topic	10.1016/j.dsx.2016.12.006
963	Androgen Deficiency in Aging Male Questionnaire for the Clinical Detection of Testosterone Deficiency in a Population of Black Sub-Saharan African Men with Type 2 Diabetes Mellitus: Is it a Reliable Tool?	RAYYAN-INCLUSION: {"Yasmin"=>"Excluded", "Eugene"=>"Excluded"} | RAYYAN-EXCLUSION-REASONS: Wrong topic,wrong topic	10.2174/1573399812666161228152036
964	Deterioration of epithelium mediated mechanisms in diabetic-antigen sensitized airways of guinea pigs	RAYYAN-INCLUSION: {"Yasmin"=>"Excluded", "Eugene"=>"Excluded"} | RAYYAN-EXCLUSION-REASONS: Wrong topic,wrong topic	10.1540/jsmr.52.93
965	Relationship between plasma osteocalcin, glycaemic control and components of metabolic syndrome in adult Nigerians with type 2 diabetes mellitus	RAYYAN-INCLUSION: {"Eugene"=>"Excluded"} | RAYYAN-EXCLUSION-REASONS: wrong topic	10.1016/j.dsx.2016.12.013
966	Anti-diabetic effect of the ethyl acetate fraction of Clerodendrum volubile: protocatechuic acid suppresses phagocytic oxidative burst and modulates inflammatory cytokines	RAYYAN-INCLUSION: {"Yasmin"=>"Excluded", "Eugene"=>"Excluded"} | RAYYAN-EXCLUSION-REASONS: Wrong topic,wrong topic	10.1016/j.biopha.2016.12.035
967	Pattern and predictive factors of health-related quality of life of patients with hypertension, diabetes and concomitant hypertension with diabetes in Ilorin, Nigeria	RAYYAN-INCLUSION: {"Nana Efua"=>"Excluded", "Eugene"=>"Excluded"} | RAYYAN-EXCLUSION-REASONS: wrong topic	10.4103/1117-1936.196252
968	An elevated 1-h post- load glucose level during the oral glucose tolerance test detects prediabetes	RAYYAN-INCLUSION: {"Yasmin"=>"Excluded", "Eugene"=>"Excluded"} | RAYYAN-EXCLUSION-REASONS: Wrong topic,wrong topic	10.1016/j.dsx.2016.12.002
969	Possibilities and challenges of a large international benchmarking in pediatric diabetology-The SWEET experience	RAYYAN-INCLUSION: {"Nana Efua"=>"Excluded", "Eugene"=>"Excluded"} | RAYYAN-EXCLUSION-REASONS: wrong topic	10.1111/pedi.12432
970	The Role of Carbonic Anhydrase in Hepatic Glucose Production	RAYYAN-INCLUSION: {"Yasmin"=>"Excluded", "Eugene"=>"Excluded"} | RAYYAN-EXCLUSION-REASONS: Wrong topic,wrong topic	10.2174/1573399812666161214122351
971	Factors Affecting Canagliflozin-Induced Transient Urine Volume Increase in Patients with Type 2 Diabetes Mellitus	RAYYAN-INCLUSION: {"Nana Efua"=>"Excluded", "Eugene"=>"Excluded", "Kezia"=>"Excluded"} | RAYYAN-EXCLUSION-REASONS: wrong topic	10.1007/s12325-016-0457-8
972	Comparison of the body compositions in obese and nonobese individuals: Can learning body compositions motivate losing weight?	RAYYAN-INCLUSION: {"Yasmin"=>"Excluded", "Eugene"=>"Excluded"} | RAYYAN-EXCLUSION-REASONS: Wrong topic,wrong topic	10.4103/1119-3077.180075
973	Diabetic cachectic neuropathy: An uncommon neurological complication of diabetes	RAYYAN-INCLUSION: {"Yasmin"=>"Excluded", "Eugene"=>"Excluded"} | RAYYAN-EXCLUSION-REASONS: Wrong topic,wrong topic	10.7196/SAMJ.2016.v106.i12.11198
974	Stroke in patients with diabetes mellitus: a study from North Western Nigeria	RAYYAN-INCLUSION: {"Yasmin"=>"Excluded", "Eugene"=>"Excluded"} | RAYYAN-EXCLUSION-REASONS: Wrong topic,wrong topic	10.4314/ahs.v16i3.19
975	Modulation of immune cells and Th1/Th2 cytokines in insulin-treated type 2 diabetes mellitus	RAYYAN-INCLUSION: {"Nana Efua"=>"Excluded", "Eugene"=>"Excluded", "Kezia"=>"Excluded"} | RAYYAN-EXCLUSION-REASONS: wrong topic	10.4314/ahs.v16i3.11
976	Chronic kidney disease stages among diabetes patients in the Cape Coast Metropolis	RAYYAN-INCLUSION: {"Yasmin"=>"Excluded", "Eugene"=>"Excluded"} | RAYYAN-EXCLUSION-REASONS: Wrong topic,wrong topic	10.4103/1319-2442.194658
977	[Analysis of direct medical costs of type 2 diabetes in Mali]	RAYYAN-INCLUSION: {"Yasmin"=>"Excluded", "Eugene"=>"Excluded"} | RAYYAN-EXCLUSION-REASONS: Wrong topic,wrong topic	10.1016/j.respe.2016.06.334
978	Elevated adiponectin but varied response in circulating leptin levels to falciparum malaria in type 2 diabetics and non-diabetic controls	RAYYAN-INCLUSION: {"Eugene"=>"Excluded", "Kezia"=>"Excluded"} | RAYYAN-EXCLUSION-REASONS: wrong topic	10.1016/j.bj.2016.09.003
979	Secular Trends in Admissions and Mortality Rates from Diabetes Mellitus in the Central Belt of Ghana: A 31-Year Review	RAYYAN-INCLUSION: {"Yasmin"=>"Excluded", "Eugene"=>"Excluded"} | RAYYAN-EXCLUSION-REASONS: Wrong topic,wrong topic	10.1371/journal.pone.0165905
980	Prevalence and determinants of diabetes among older adults in Ghana	RAYYAN-INCLUSION: {"Eugene"=>"Excluded"} | RAYYAN-EXCLUSION-REASONS: wrong topic	10.1186/s12889-016-3845-8
981	The prevalence and characteristics of latent autoimmune diabetes in adults subset among type two diabetes mellitus patients in Northern Nigeria	RAYYAN-INCLUSION: {"Yasmin"=>"Excluded", "Eugene"=>"Excluded"} | RAYYAN-EXCLUSION-REASONS: Wrong topic,wrong topic	10.4103/1596-3519.194277
982	Ultrasound assessment of thyroid gland volume in diabetic patients without overt thyroid disease	RAYYAN-INCLUSION: {"Yasmin"=>"Excluded", "Eugene"=>"Excluded"} | RAYYAN-EXCLUSION-REASONS: Wrong topic,wrong topic	10.4103/1596-3519.194276
983	Antidiabetic and hypolipidemic activities of hydroethanolic root extract of Uvaria chamae in streptozotocin induced diabetic albino rats	RAYYAN-INCLUSION: {"Yasmin"=>"Excluded", "Eugene"=>"Excluded"} | RAYYAN-EXCLUSION-REASONS: Wrong topic,wrong topic	10.1186/s12906-016-1450-0
984	Efficacy and safety of empagliflozin in type 2 diabetes mellitus: a meta-analysis of randomized controlled trials	RAYYAN-INCLUSION: {"Eugene"=>"Excluded", "Kezia"=>"Excluded"} | RAYYAN-EXCLUSION-REASONS: wrong topic	10.1080/00325481.2017.1259544
985	Clinical predictors of aminoglycoside-induced ototoxicity in drug-resistant Tuberculosis patients on intensive therapy	RAYYAN-INCLUSION: {"Yasmin"=>"Excluded", "Eugene"=>"Excluded"} | RAYYAN-EXCLUSION-REASONS: Wrong topic,wrong topic	10.1016/j.anl.2016.10.005
986	Surgical site infection in posterior spine surgery	RAYYAN-INCLUSION: {"Yasmin"=>"Excluded", "Eugene"=>"Excluded"} | RAYYAN-EXCLUSION-REASONS: Wrong topic,wrong topic	10.4103/1119-3077.183237
987	Insulin resistance, metabolic syndrome, and lipids in African women	RAYYAN-INCLUSION: {"Nana Efua"=>"Excluded", "Eugene"=>"Excluded", "Kezia"=>"Excluded"} | RAYYAN-EXCLUSION-REASONS: wrong topic,wrong demographic	10.4103/1119-3077.183242
988	Simultaneous control of blood glucose, blood pressure, and lipid among drug-treated Type 2 diabetes patients from Shaanxi province, North-Western China: A multicenter study	RAYYAN-INCLUSION: {"Yasmin"=>"Excluded", "Eugene"=>"Excluded"} | RAYYAN-EXCLUSION-REASONS: Wrong topic,wrong topic	10.4103/1119-3077.181359
989	A retrospective analysis of blood gases with two different insulin infusion protocols in patients undergoing cardiovascular surgery	RAYYAN-INCLUSION: {"Yasmin"=>"Excluded", "Eugene"=>"Excluded"} | RAYYAN-EXCLUSION-REASONS: Wrong topic,wrong topic	10.4103/1119-3077.178943
990	Variations of blood glucose in cancer patients during chemotherapy	RAYYAN-INCLUSION: {"Yasmin"=>"Excluded", "Eugene"=>"Excluded"} | RAYYAN-EXCLUSION-REASONS: Wrong topic,wrong topic	10.4103/1119-3077.187323
991	Detection and Management of Diabetes during Pregnancy in Low Resource Settings: Insights into Past and Present Clinical Practices	RAYYAN-INCLUSION: {"Yasmin"=>"Excluded", "Eugene"=>"Excluded"} | RAYYAN-EXCLUSION-REASONS: Wrong topic,wrong topic	10.1155/2016/3217098
992	Clustering of cardiovascular risk factors in semi-urban communities in south-western Nigeria	RAYYAN-INCLUSION: {"Yasmin"=>"Excluded", "Eugene"=>"Excluded"} | RAYYAN-EXCLUSION-REASONS: Wrong topic,wrong topic	10.5830/CVJA-2016-024
993	[Profile of diabetic nephropathy at the National Reference General Hospital of N'Djamena (Chad)]	RAYYAN-INCLUSION: {"Eugene"=>"Excluded"} | RAYYAN-EXCLUSION-REASONS: wrong topic	10.11604/pamj.2016.24.193.8415
994	Diabetes diagnosis and care in sub-Saharan Africa: pooled analysis of individual data from 12 countries	RAYYAN-INCLUSION: {"Yasmin"=>"Excluded", "Eugene"=>"Excluded"} | RAYYAN-EXCLUSION-REASONS: Wrong topic,wrong topic	10.1016/S2213-8587(16)30181-4
995	Comparative effectiveness and cost-effectiveness of treat-to-target versus benefit-based tailored treatment of type 2 diabetes in low-income and middle-income countries: a modelling analysis	RAYYAN-INCLUSION: {"Yasmin"=>"Excluded", "Eugene"=>"Excluded"} | RAYYAN-EXCLUSION-REASONS: Wrong topic,wrong topic	10.1016/S2213-8587(16)30270-4
996	Self Monitoring of Blood Glucose Among Patients with Type 2 Diabetes Mellitus in Eastern Nigeria: Need for Multi-strategic Interventions	RAYYAN-INCLUSION: {"Yasmin"=>"Excluded", "Eugene"=>"Excluded"} | RAYYAN-EXCLUSION-REASONS: Wrong topic,wrong topic	10.2174/1573399812666161014111618
997	Contribution of SWEET to improve paediatric diabetes care in developing countries	RAYYAN-INCLUSION: {"Yasmin"=>"Excluded", "Eugene"=>"Excluded"} | RAYYAN-EXCLUSION-REASONS: Wrong topic,wrong topic	10.1111/pedi.12427
998	Cardiovascular Disease Risk Factors in Ghana during the Rural-to-Urban Transition: A Cross-Sectional Study	RAYYAN-INCLUSION: {"Yasmin"=>"Excluded", "Eugene"=>"Excluded"} | RAYYAN-EXCLUSION-REASONS: Wrong topic,wrong topic	10.1371/journal.pone.0162753
999	Innovative ways of studying the effect of migration on obesity and diabetes beyond the common designs: lessons from the RODAM study	RAYYAN-INCLUSION: {"Nana Efua"=>"Excluded", "Eugene"=>"Excluded", "Kezia"=>"Excluded"} | RAYYAN-EXCLUSION-REASONS: wrong topic,wrong demographic	10.1111/nyas.13204
1000	Plasminogen Activator Inhibitor-1 and Diagnosis of the Metabolic Syndrome in a West African Population	RAYYAN-INCLUSION: {"Nana Efua"=>"Excluded", "Eugene"=>"Excluded"} | RAYYAN-EXCLUSION-REASONS: wrong topic	10.1161/JAHA.116.003867
1001	Arterial stiffness in hypertensive and type 2 diabetes patients in Ghana: comparison of the cardio-ankle vascular index and central aortic techniques	RAYYAN-INCLUSION: {"Yasmin"=>"Excluded", "Eugene"=>"Excluded"} | RAYYAN-EXCLUSION-REASONS: Wrong topic,wrong topic	10.1186/s12902-016-0135-5
1002	Vitiligo on black skin: epidemiological and clinical aspects in dermatology, Cotonou (Benin)	RAYYAN-INCLUSION: {"Yasmin"=>"Excluded", "Eugene"=>"Excluded"} | RAYYAN-EXCLUSION-REASONS: Wrong topic,wrong topic	10.1111/ijd.13366
1003	Short-term effect of severe hypoglycaemia on glycaemic control in the Diabetes Control and Complications Trial	RAYYAN-INCLUSION: {"Yasmin"=>"Excluded", "Eugene"=>"Excluded"} | RAYYAN-EXCLUSION-REASONS: Wrong topic,wrong topic	10.1016/j.diabet.2016.08.001
1004	Size, density and cholesterol load of HDL predict microangiopathy, coronary artery disease and β-cell function in men with T2DM	RAYYAN-INCLUSION: {"Yasmin"=>"Excluded", "Eugene"=>"Excluded"} | RAYYAN-EXCLUSION-REASONS: Wrong topic,wrong topic	10.1016/j.dsx.2016.08.029
1005	Prevalence of erectile dysfunction and possible risk factors among men of South-Western Nigeria: a population based study	RAYYAN-INCLUSION: {"Eugene"=>"Excluded"} | RAYYAN-EXCLUSION-REASONS: wrong topic	10.11604/pamj.2016.24.124.8660
1006	Irrational use of antibiotics and the risk of diabetes in Ghana	RAYYAN-INCLUSION: {"Nana Efua"=>"Excluded", "Eugene"=>"Excluded", "Kezia"=>"Excluded"} | RAYYAN-EXCLUSION-REASONS: wrong topic	10.4314/gmj.v50i2.9
1007	Do diabetes-specialty clinics differ in management approach and outcome? A cross-sectional assessment of ambulatory type 2 diabetes patients in two teaching hospitals in Nigeria	RAYYAN-INCLUSION: {"Eugene"=>"Excluded", "Kezia"=>"Excluded"} | RAYYAN-EXCLUSION-REASONS: wrong topic	10.4314/gmj.v50i2.7
1008	Diabetes Is Associated With Decreased Limb Survival in Patients With Critical Limb Ischemia: Pooled Data From Two Randomized Controlled Trials	RAYYAN-INCLUSION: {"Yasmin"=>"Excluded", "Eugene"=>"Excluded"} | RAYYAN-EXCLUSION-REASONS: Wrong topic,wrong topic	10.2337/dc16-0850
1009	Relationship between religiosity, religious coping and socio-demographic variables among out-patients with depression or diabetes mellitus in Enugu, Nigeria	RAYYAN-INCLUSION: {"Eugene"=>"Excluded"} | RAYYAN-EXCLUSION-REASONS: wrong topic	10.4314/ahs.v16i2.18
1010	The concept of low glycemic index and glycemic load foods as panacea for type 2 diabetes mellitus; prospects, challenges and solutions	RAYYAN-INCLUSION: {"Yasmin"=>"Excluded", "Eugene"=>"Excluded"} | RAYYAN-EXCLUSION-REASONS: Wrong topic,wrong topic	10.4314/ahs.v16i2.15
1011	Non-communicable diseases among children in Ghana: health and social concerns of parent/caregivers	RAYYAN-INCLUSION: {"Nana Efua"=>"Excluded", "Eugene"=>"Excluded"} | RAYYAN-EXCLUSION-REASONS: wrong topic	10.4314/ahs.v16i2.6
1012	Urinary Lysosomal Enzyme Activities and Albuminuria in Ghanaian Patients with Type 2 Diabetes Mellitus	RAYYAN-INCLUSION: {"Yasmin"=>"Excluded", "Eugene"=>"Excluded"} | RAYYAN-EXCLUSION-REASONS: Wrong topic,wrong topic	10.1155/2016/2810639
1013	Calorie restriction and not glucagon-like peptide-1 explains the acute improvement in glucose control after gastric bypass in Type 2 diabetes	RAYYAN-INCLUSION: {"Yasmin"=>"Excluded", "Eugene"=>"Excluded"} | RAYYAN-EXCLUSION-REASONS: Wrong topic,wrong topic	10.1111/dme.13257
1014	Non alcoholic fatty liver disease in a Nigerian population with type II diabetes mellitus	RAYYAN-INCLUSION: {"Nana Efua"=>"Excluded", "Eugene"=>"Excluded"} | RAYYAN-EXCLUSION-REASONS: wrong topic	10.11604/pamj.2016.24.20.8181
1015	Dealing with diabetes-specific emotional distress: A cross-sectional survey of physical activity option	RAYYAN-INCLUSION: {"Yasmin"=>"Excluded", "Eugene"=>"Excluded"} | RAYYAN-EXCLUSION-REASONS: Wrong topic,wrong topic
1016	[A comparative study on characterizations of genetic recombination hotspots in PPARG gene between Kirgiz and Uyghur ethnic groups in Xinjiang]	RAYYAN-INCLUSION: {"Yasmin"=>"Excluded", "Eugene"=>"Excluded"} | RAYYAN-EXCLUSION-REASONS: Wrong topic,wrong topic	10.3760/cma.j.issn.0376-2491.2016.31.010
1017	Comparison of clinical and biochemical variables in type 2 diabetes mellitus patients and their first-degree relatives with metabolic syndrome in Benin City, Nigeria: A cross sectional case controlled study	RAYYAN-INCLUSION: {"Yasmin"=>"Excluded", "Eugene"=>"Excluded"} | RAYYAN-EXCLUSION-REASONS: Wrong topic,wrong topic	10.1515/enr-2016-0007
1018	First application of a transcutaneous optical single-port glucose monitoring device in patients with type 1 diabetes mellitus	RAYYAN-INCLUSION: {"Nana Efua"=>"Excluded", "Eugene"=>"Excluded", "Kezia"=>"Excluded"} | RAYYAN-EXCLUSION-REASONS: wrong topic,wrong demographic	10.1016/j.bios.2016.08.039
1019	Prestroke treatment of stroke risk factors: A cross-sectional survey in central Nigeria	RAYYAN-INCLUSION: {"Eugene"=>"Excluded"} | RAYYAN-EXCLUSION-REASONS: wrong topic	10.4103/1596-3519.188891
1020	Physical activity and risk of breast cancer, colon cancer, diabetes, ischemic heart disease, and ischemic stroke events: systematic review and dose-response meta-analysis for the Global Burden of Disease Study 2013	RAYYAN-INCLUSION: {"Nana Efua"=>"Excluded", "Eugene"=>"Excluded"} | RAYYAN-EXCLUSION-REASONS: wrong topic	10.1136/bmj.i3857
1021	Effects of cognitive behavioral coaching on depressive symptoms in a sample of type 2 diabetic inpatients in Nigeria	RAYYAN-INCLUSION: {"Eugene"=>"Excluded", "Kezia"=>"Excluded"} | RAYYAN-EXCLUSION-REASONS: wrong topic	10.1097/MD.0000000000004444
1022	PREVALENCE OF METABOLIC SYNDROME AMONG APPARENTLY HEALTHY ADULTS IN A RURAL COMMUNITY, IN NORTH-WESTERN NIGERIA	RAYYAN-INCLUSION: {"Eugene"=>"Excluded"} | RAYYAN-EXCLUSION-REASONS: wrong topic
1023	AWARENESS AND ATTITUDE OF DIABETIC PATIENTS ON DIABETIC EYE COMPLICATIONS IN PORT HARCOURT, NIGERIA	RAYYAN-INCLUSION: {"Yasmin"=>"Excluded", "Eugene"=>"Excluded"} | RAYYAN-EXCLUSION-REASONS: Wrong topic,wrong topic
1024	Prevalence of low birth weight, macrosomia and stillbirth and their relationship to associated maternal risk factors in Hohoe Municipality, Ghana	RAYYAN-INCLUSION: {"Eugene"=>"Excluded"} | RAYYAN-EXCLUSION-REASONS: wrong topic	10.1016/j.midw.2016.06.016
1025	Knowledge of complications of diabetes mellitus among patients visiting the diabetes clinic at Sampa Government Hospital, Ghana: a descriptive study	RAYYAN-INCLUSION: {"Nana Efua"=>"Excluded", "Eugene"=>"Excluded", "Kezia"=>"Excluded"} | RAYYAN-EXCLUSION-REASONS: wrong topic	10.1186/s12889-016-3311-7
1026	Sweet old memories: a review of the experimental models of the association between diabetes, senility and dementia	RAYYAN-INCLUSION: {"Yasmin"=>"Excluded", "Eugene"=>"Excluded"} | RAYYAN-EXCLUSION-REASONS: Wrong topic,wrong topic	10.1007/s11011-016-9876-0
1027	Global and regional effects of potentially modifiable risk factors associated with acute stroke in 32 countries (INTERSTROKE): a case-control study	RAYYAN-INCLUSION: {"Nana Efua"=>"Excluded", "Eugene"=>"Excluded", "Kezia"=>"Excluded"} | RAYYAN-EXCLUSION-REASONS: wrong topic,wrong demographic	10.1016/S0140-6736(16)30506-2
1028	Central Corneal Thickness and its Associations With Ocular and Systemic Factors in an Urban West African Population	RAYYAN-INCLUSION: {"Yasmin"=>"Excluded", "Eugene"=>"Excluded"} | RAYYAN-EXCLUSION-REASONS: Wrong topic,wrong topic	10.1016/j.ajo.2016.07.004
1029	[Patient's role and chronic disease in Mali: between policies and expert and lay practices]	RAYYAN-INCLUSION: {"Nana Efua"=>"Excluded", "Eugene"=>"Excluded"} | RAYYAN-EXCLUSION-REASONS: wrong topic
1030	Relationship between functional capacity and health-related quality of life of patients with type-2 diabetes	RAYYAN-INCLUSION: {"Eugene"=>"Excluded"} | RAYYAN-EXCLUSION-REASONS: wrong topic	10.1016/j.dsx.2016.06.004
1031	High risk factors of pancreatic carcinoma	RAYYAN-INCLUSION: {"Nana Efua"=>"Excluded", "Eugene"=>"Excluded", "Kezia"=>"Excluded"} | RAYYAN-EXCLUSION-REASONS: wrong topic,wrong demographic	10.1007/s11596-016-1583-x
1032	Human Immunodeficiency Virus and Risk of Type 2 Diabetes in a Large Adult Cohort in Jos, Nigeria	RAYYAN-INCLUSION: {"Nana Efua"=>"Excluded", "Eugene"=>"Excluded", "Kezia"=>"Excluded"} | RAYYAN-EXCLUSION-REASONS: wrong topic	10.1093/cid/ciw381
1033	Increased Oxidative Stress and Inflammation Independent of Body Adiposity in Diabetic and Nondiabetic Controls in falciparum Malaria	RAYYAN-INCLUSION: {"Nana Efua"=>"Excluded", "Eugene"=>"Excluded", "Kezia"=>"Excluded"} | RAYYAN-EXCLUSION-REASONS: wrong topic,wrong demographic	10.1155/2016/5216913
1034	Global Account of Barriers and Facilitators of Physical Activity Among Patients with Diabetes Mellitus: A Narrative Review of the Literature	RAYYAN-INCLUSION: {"Nana Efua"=>"Excluded", "Eugene"=>"Excluded", "Kezia"=>"Excluded"} | RAYYAN-EXCLUSION-REASONS: wrong topic	10.2174/1573399812666160609102956
1035	TRPV1 Gene Polymorphisms Are Associated with Type 2 Diabetes by Their Interaction with Fat Consumption in the Korean Genome Epidemiology Study	RAYYAN-INCLUSION: {"Yasmin"=>"Excluded", "Eugene"=>"Excluded"} | RAYYAN-EXCLUSION-REASONS: Wrong topic,wrong topic	10.1159/000446499
1036	Platelet aggregation and serum adenosine deaminase (ADA) activity in pregnancy associated with diabetes, hypertension and HIV	RAYYAN-INCLUSION: {"Nana Efua"=>"Excluded", "Eugene"=>"Excluded"} | RAYYAN-EXCLUSION-REASONS: wrong topic	10.1002/cbf.3197
1037	[Prevalence of peripheral artery disease among diabetics in Parakou in 2013]	RAYYAN-INCLUSION: {"Eugene"=>"Excluded"} | RAYYAN-EXCLUSION-REASONS: wrong topic	10.1016/j.ancard.2016.04.026
1038	Bilateral concomitant intravitreal anti-vascular endothelial growth factor injection: Experience in a Nigerian tertiary private eye care facility	RAYYAN-INCLUSION: {"Yasmin"=>"Excluded", "Eugene"=>"Excluded"} | RAYYAN-EXCLUSION-REASONS: Wrong topic,wrong topic	10.4103/1119-3077.183313
1039	Clinical profile, knowledge, and beliefs about diabetes among patients attending a Tertiary Health Centre in Lagos: A cross-sectional survey	RAYYAN-INCLUSION: {"Yasmin"=>"Excluded", "Eugene"=>"Excluded"} | RAYYAN-EXCLUSION-REASONS: Wrong topic,wrong topic	10.4103/1119-3077.183303
1040	Salivary glucose as a diagnostic tool in Type II diabetes mellitus: A case-control study	RAYYAN-INCLUSION: {"Eugene"=>"Excluded"} | RAYYAN-EXCLUSION-REASONS: wrong topic	10.4103/1119-3077.183314
1041	Clinical Research Nurse involvement to foster a community based transcultural research in RODAM European study	RAYYAN-INCLUSION: {"Yasmin"=>"Excluded", "Eugene"=>"Excluded"} | RAYYAN-EXCLUSION-REASONS: Wrong topic,wrong topic
1042	Urban and rural prevalence of diabetes and pre-diabetes and risk factors associated with diabetes in Tanzania and Uganda	RAYYAN-INCLUSION: {"Yasmin"=>"Excluded", "Eugene"=>"Excluded"} | RAYYAN-EXCLUSION-REASONS: Wrong topic,wrong topic	10.3402/gha.v9.31440
1043	[Cardiovascular risk factors associated with erectile dysfunction in the region of Dakar, Senegal]	RAYYAN-INCLUSION: {"Yasmin"=>"Excluded", "Eugene"=>"Excluded"} | RAYYAN-EXCLUSION-REASONS: Wrong topic,wrong topic	10.1016/j.respe.2015.12.018
1044	[Prevalence and characteristics of metabolic syndrome among hypertensive patients in Abidjan]	RAYYAN-INCLUSION: {"Eugene"=>"Excluded"} | RAYYAN-EXCLUSION-REASONS: wrong topic	10.1016/j.ancard.2016.04.009
1045	A case-control study of prevalence of anemia among patients with type 2 diabetes	RAYYAN-INCLUSION: {"Yasmin"=>"Excluded", "Eugene"=>"Excluded"} | RAYYAN-EXCLUSION-REASONS: Wrong topic,wrong topic	10.1186/s13256-016-0889-4
1046	Micronutrient status and its effect on glycaemic indices in type 2 diabetics with foot ulcer in Ibadan, Nigeria	RAYYAN-INCLUSION: {"Nana Efua"=>"Excluded", "Eugene"=>"Excluded", "Kezia"=>"Excluded"} | RAYYAN-EXCLUSION-REASONS: wrong topic
1047	Indigenous and tribal peoples' health (The Lancet-Lowitja Institute Global Collaboration): a population study	RAYYAN-INCLUSION: {"Nana Efua"=>"Excluded", "Eugene"=>"Excluded", "Kezia"=>"Excluded"} | RAYYAN-EXCLUSION-REASONS: wrong topic,wrong demographic	10.1016/S0140-6736(16)00345-7
1048	Diabetes Care in Nigeria	RAYYAN-INCLUSION: {"Yasmin"=>"Excluded", "Eugene"=>"Excluded"} | RAYYAN-EXCLUSION-REASONS: Wrong topic,wrong topic	10.1016/j.aogh.2015.12.012
1049	Chronic kidney disease and cardiovascular risk in six regions of the world (ISN-KDDC): a cross-sectional study	RAYYAN-INCLUSION: {"Yasmin"=>"Excluded", "Eugene"=>"Excluded"} | RAYYAN-EXCLUSION-REASONS: Wrong topic,wrong topic	10.1016/S2214-109X(16)00071-1
1050	Peripheral artery disease and exertional leg symptoms in diabetes patients in Ghana	RAYYAN-INCLUSION: {"Nana Efua"=>"Excluded", "Eugene"=>"Excluded"} | RAYYAN-EXCLUSION-REASONS: wrong topic	10.1186/s12872-016-0247-x
1051	[Prevalence of atherosclerotic carotid plaques in semi-rural Gueoul, Senegal: Survey of 1411 subjects]	RAYYAN-INCLUSION: {"Eugene"=>"Excluded"} | RAYYAN-EXCLUSION-REASONS: wrong topic	10.1016/j.jmv.2016.03.005
1052	Diabetes mellitus and impaired fasting glucose in ART-naïve patients with HIV-1, HIV-2 and HIV-1/2 dual infection in Guinea-Bissau: a cross-sectional study	RAYYAN-INCLUSION: {"Yasmin"=>"Excluded", "Eugene"=>"Excluded"} | RAYYAN-EXCLUSION-REASONS: Wrong topic,wrong topic	10.1093/trstmh/trw017
1053	Co-morbidity of Diabetes Mellitus and Orodental Diseases in Nigeria	RAYYAN-INCLUSION: {"Yasmin"=>"Excluded", "Eugene"=>"Excluded"} | RAYYAN-EXCLUSION-REASONS: Wrong topic,wrong topic	10.2174/1573399812666160413114146
1054	Outcome of anesthesia in elective surgical patients with comorbidities	RAYYAN-INCLUSION: {"Nana Efua"=>"Excluded", "Eugene"=>"Excluded"} | RAYYAN-EXCLUSION-REASONS: wrong topic	10.4103/1596-3519.176204
1055	Glycemic Control in a Clinic-Based Sample of Diabetics in M'Bour Senegal	RAYYAN-INCLUSION: {"Nana Efua"=>"Excluded", "Eugene"=>"Excluded", "Kezia"=>"Excluded"} | RAYYAN-EXCLUSION-REASONS: wrong topic	10.1177/1090198115606919
1056	Odontogenic cervical necrotizing fasciitis, etiological aspects	RAYYAN-INCLUSION: {"Nana Efua"=>"Excluded", "Eugene"=>"Excluded"} | RAYYAN-EXCLUSION-REASONS: wrong topic	10.4103/1119-3077.179278
1057	Exposure to Famine in Early Life and Nonalcoholic Fatty Liver Disease in Adulthood	RAYYAN-INCLUSION: {"Nana Efua"=>"Excluded", "Eugene"=>"Excluded", "Kezia"=>"Excluded"} | RAYYAN-EXCLUSION-REASONS: wrong topic,wrong demographic	10.1210/jc.2016-1076
1058	Very Low-Calorie Diet and 6 Months of Weight Stability in Type 2 Diabetes: Pathophysiological Changes in Responders and Nonresponders	RAYYAN-INCLUSION: {"Yasmin"=>"Excluded", "Eugene"=>"Excluded"} | RAYYAN-EXCLUSION-REASONS: Wrong topic,wrong topic	10.2337/dc15-1942
1059	The normal-weight type 2 diabetes phenotype revisited	RAYYAN-INCLUSION: {"Yasmin"=>"Excluded", "Eugene"=>"Excluded"} | RAYYAN-EXCLUSION-REASONS: Wrong topic,wrong topic	10.1016/j.dsx.2016.01.035
1060	Burden and pattern of micro vascular complications in type 2 diabetes in a tertiary health institution in Nigeria	RAYYAN-INCLUSION: {"Yasmin"=>"Excluded", "Eugene"=>"Excluded"} | RAYYAN-EXCLUSION-REASONS: Wrong topic,wrong topic	10.4314/ahs.v15i4.12
1061	Correlation of ultrasonographic estimated fetal weight with actual birth weight in a tertiary hospital in Lagos, Nigeria	RAYYAN-INCLUSION: {"Yasmin"=>"Excluded", "Eugene"=>"Excluded"} | RAYYAN-EXCLUSION-REASONS: Wrong topic,wrong topic	10.4314/ahs.v15i4.9
1062	Macrosomic Births in a Tertiary Public Hospital: A Survey of Maternal Characteristics and Fetal Outcome	RAYYAN-INCLUSION: {"Nana Efua"=>"Excluded", "Eugene"=>"Excluded", "Kezia"=>"Excluded"} | RAYYAN-EXCLUSION-REASONS: wrong topic,wrong demographic	10.4314/ejhs.v26i1.7
1063	Advice is needed on the benefits of sweet potato in diabetes	RAYYAN-INCLUSION: {"Yasmin"=>"Excluded", "Eugene"=>"Excluded"} | RAYYAN-EXCLUSION-REASONS: Wrong topic,wrong topic	10.1136/bmj.i1187
1064	Otologic and audiologic characteristics of type 2 diabetics in a tertiary health institution in Nigeria	RAYYAN-INCLUSION: {"Nana Efua"=>"Excluded", "Eugene"=>"Excluded"} | RAYYAN-EXCLUSION-REASONS: wrong topic	10.1016/j.bjorl.2015.10.016
1065	[Contribution of arterial Doppler ultrasound of the lower limbs in the treatment of diabetic foot at Saint-Jean de Dieu Hospital in Thies (Senegal)]	RAYYAN-INCLUSION: {"Yasmin"=>"Excluded", "Eugene"=>"Excluded"} | RAYYAN-EXCLUSION-REASONS: Wrong topic,wrong topic	10.11604/pamj.2015.22.193.5992
1066	The Prevalence, Correlates, Detection and Control of Diabetes among Older People in Low and Middle Income Countries. A 10/66 Dementia Research Group Population-Based Survey	RAYYAN-INCLUSION: {"Yasmin"=>"Excluded", "Eugene"=>"Excluded"} | RAYYAN-EXCLUSION-REASONS: Wrong topic,wrong topic	10.1371/journal.pone.0149616
1067	Maximum accuracy obesity indices for screening metabolic syndrome in Nigeria: A consolidated analysis of four cross-sectional studies	RAYYAN-INCLUSION: {"Nana Efua"=>"Excluded", "Eugene"=>"Excluded", "Kezia"=>"Excluded"} | RAYYAN-EXCLUSION-REASONS: wrong topic,wrong demographic	10.1016/j.dsx.2016.01.001
1068	Antidiabetic potential of two medicinal plants used in Gabonese folk medicine	RAYYAN-INCLUSION: {"Yasmin"=>"Excluded", "Eugene"=>"Excluded"} | RAYYAN-EXCLUSION-REASONS: Wrong topic,wrong topic	10.1186/s12906-016-1052-x
1069	Sex Differences in Cardiovascular Disease Risk of Ghanaian- and Nigerian-Born West African Immigrants in the United States: The Afro-Cardiac Study	RAYYAN-INCLUSION: {"Yasmin"=>"Excluded", "Eugene"=>"Excluded"} | RAYYAN-EXCLUSION-REASONS: Wrong topic,wrong topic	10.1161/JAHA.115.002385
1070	Knowledge and Lifestyle-Associated Prevalence of Obesity among Newly Diagnosed Type II Diabetes Mellitus Patients Attending Diabetic Clinic at Komfo Anokye Teaching Hospital, Kumasi, Ghana: A Hospital-Based Cross-Sectional Study	RAYYAN-INCLUSION: {"Nana Efua"=>"Excluded", "Eugene"=>"Excluded", "Kezia"=>"Excluded"} | RAYYAN-EXCLUSION-REASONS: wrong topic	10.1155/2016/9759241
1071	An Emerging Epidemic of Noncommunicable Diseases in Developing Populations Due to a Triple Evolutionary Mismatch	RAYYAN-INCLUSION: {"Yasmin"=>"Excluded", "Eugene"=>"Excluded"} | RAYYAN-EXCLUSION-REASONS: Wrong topic,wrong topic	10.4269/ajtmh.15-0715
1072	Relationship between serum leptin and insulin resistance among obese Nigerian women	RAYYAN-INCLUSION: {"Eugene"=>"Excluded"} | RAYYAN-EXCLUSION-REASONS: wrong topic	10.4103/1596-3519.158524
1073	The role of neoangiogenesis and vascular endothelial growth factor in the development of carpal tunnel syndrome in patients with diabetes	RAYYAN-INCLUSION: {"Yasmin"=>"Excluded", "Eugene"=>"Excluded"} | RAYYAN-EXCLUSION-REASONS: Wrong topic,wrong topic	10.4103/1119-3077.175971
1074	Comparative sonographic evaluation of the anteroposterior dimensions of the pancreas in diabetics and nondiabetics	RAYYAN-INCLUSION: {"Yasmin"=>"Excluded", "Eugene"=>"Excluded"} | RAYYAN-EXCLUSION-REASONS: Wrong topic,wrong topic	10.4103/1119-3077.175969
1075	Awareness, knowledge and perception of chronic kidney disease in a rural community of South-West Nigeria	RAYYAN-INCLUSION: {"Yasmin"=>"Excluded", "Eugene"=>"Excluded"} | RAYYAN-EXCLUSION-REASONS: Wrong topic,wrong topic	10.4103/1119-3077.175960
1076	Knowledge, attitude and practice of exercise for plasma blood glucose control among patients with type-2 diabetes	RAYYAN-INCLUSION: {"Nana Efua"=>"Excluded", "Eugene"=>"Excluded", "Kezia"=>"Excluded"} | RAYYAN-EXCLUSION-REASONS: wrong topic	10.1016/j.dsx.2016.01.006
1077	Prevalence, Awareness and Determinants of Diabetic Retinopathy in a Screening Centre in Nigeria	RAYYAN-INCLUSION: {"Eugene"=>"Excluded"} | RAYYAN-EXCLUSION-REASONS: wrong topic	10.1007/s10900-016-0151-4
1078	Kidney Function Decline and Apparent Treatment-Resistant Hypertension in the Elderly	RAYYAN-INCLUSION: {"Nana Efua"=>"Excluded", "Eugene"=>"Excluded", "Kezia"=>"Excluded"} | RAYYAN-EXCLUSION-REASONS: wrong topic,wrong demographic	10.1371/journal.pone.0146056
1079	Evaluating the sensitivity of EQ-5D in a sample of patients with type 2 diabetes mellitus in two tertiary health care facilities in Nigeria	RAYYAN-INCLUSION: {"Nana Efua"=>"Excluded", "Eugene"=>"Excluded", "Kezia"=>"Excluded"} | RAYYAN-EXCLUSION-REASONS: wrong topic	10.1186/s13104-015-1832-2
1080	Socioeconomic inequities and payment coping mechanisms used in the treatment of type 2 diabetes mellitus in Nigeria	RAYYAN-INCLUSION: {"Yasmin"=>"Excluded", "Eugene"=>"Excluded"} | RAYYAN-EXCLUSION-REASONS: Wrong topic,wrong topic	10.4103/1119-3077.173711
1081	Serum folate levels and fatality among diabetic adults: A 15-y follow-up study of a national cohort	RAYYAN-INCLUSION: {"Yasmin"=>"Excluded", "Eugene"=>"Excluded"} | RAYYAN-EXCLUSION-REASONS: Wrong topic,wrong topic	10.1016/j.nut.2015.10.021
1082	Evaluation of antioxidant status of female diabetic patients in Nnamdi Azikiwe University Teaching Hospital, Anambra State, Nigeria	RAYYAN-INCLUSION: {"Nana Efua"=>"Excluded", "Eugene"=>"Excluded", "Kezia"=>"Excluded"} | RAYYAN-EXCLUSION-REASONS: wrong topic	10.1080/09674845.2015.11665747
1083	Country in Focus: the growing burden of NCDs in Nigeria	RAYYAN-INCLUSION: {"Yasmin"=>"Excluded", "Eugene"=>"Excluded"} | RAYYAN-EXCLUSION-REASONS: Wrong topic,wrong topic	10.1016/S2213-8587(15)00485-4
1084	Association of High Ankle Brachial Index With Incident Cardiovascular Disease and Mortality in a High-Risk Population	RAYYAN-INCLUSION: {"Yasmin"=>"Excluded", "Eugene"=>"Excluded"} | RAYYAN-EXCLUSION-REASONS: Wrong topic,wrong topic	10.1161/ATVBAHA.115.306657
1085	2015 Presidential Address: 75 Years of Battling Diabetes--Our Global Challenge	RAYYAN-INCLUSION: {"Yasmin"=>"Excluded", "Eugene"=>"Excluded"} | RAYYAN-EXCLUSION-REASONS: Wrong topic,wrong topic	10.2337/dc15-1818
1086	Polypharmacy among the elderly in the Republic of Srpska: extent and implications for the future	RAYYAN-INCLUSION: {"Nana Efua"=>"Excluded", "Eugene"=>"Excluded"} | RAYYAN-EXCLUSION-REASONS: wrong topic	10.1586/14737167.2016.1115347
1087	Prevalence of abnormal birth weight and related factors in Northern region, Ghana	RAYYAN-INCLUSION: {"Eugene"=>"Excluded"} | RAYYAN-EXCLUSION-REASONS: wrong topic	10.1186/s12884-015-0790-y
1088	Religion, coping and outcome in out-patients with depression or diabetes mellitus	RAYYAN-INCLUSION: {"Eugene"=>"Excluded"} | RAYYAN-EXCLUSION-REASONS: wrong topic	10.1111/acps.12537
1089	[Prevalence of dyslipidemia in the rural population of Gueoul (Senegal)]	RAYYAN-INCLUSION: {"Eugene"=>"Excluded"} | RAYYAN-EXCLUSION-REASONS: wrong topic	10.1016/j.ancard.2015.09.045
1090	Efficacy and safety of canagliflozin in type 2 diabetes mellitus: systematic review of randomized controlled trials	RAYYAN-INCLUSION: {"Eugene"=>"Excluded", "Kezia"=>"Excluded"} | RAYYAN-EXCLUSION-REASONS: wrong topic	10.1517/14656566.2016.1109629
1091	Antimicrobial activity of Nigella sativa L. seed oil against multi-drug resistant Staphylococcus aureus isolated from diabetic wounds	RAYYAN-INCLUSION: {"Yasmin"=>"Excluded", "Eugene"=>"Excluded"} | RAYYAN-EXCLUSION-REASONS: Wrong topic,wrong topic
1092	Weight Loss Decreases Excess Pancreatic Triacylglycerol Specifically in Type 2 Diabetes	RAYYAN-INCLUSION: {"Yasmin"=>"Excluded", "Eugene"=>"Excluded"} | RAYYAN-EXCLUSION-REASONS: Wrong topic,wrong topic	10.2337/dc15-0750
1093	IL-17 producing innate lymphoid cells 3 (ILC3) but not Th17 cells might be the potential danger factor for preeclampsia and other pregnancy associated diseases	RAYYAN-INCLUSION: {"Nana Efua"=>"Excluded", "Eugene"=>"Excluded", "Kezia"=>"Excluded"} | RAYYAN-EXCLUSION-REASONS: wrong topic,wrong demographic
1094	Maternal body mass index and adverse pregnancy outcomes: A ghanaian cohort study	RAYYAN-INCLUSION: {"Nana Efua"=>"Excluded", "Eugene"=>"Excluded", "Kezia"=>"Excluded"} | RAYYAN-EXCLUSION-REASONS: wrong topic,wrong demographic	10.1002/oby.21210
1095	Cost implications of treatment of diabetes mellitus in a secondary healthcare facility in Ibadan	RAYYAN-INCLUSION: {"Yasmin"=>"Excluded", "Eugene"=>"Excluded"} | RAYYAN-EXCLUSION-REASONS: Wrong topic,wrong topic
1096	Visual impairment and blindness in type 2 diabetics: Ife-Ijesa diabetic retinopathy study	RAYYAN-INCLUSION: {"Yasmin"=>"Excluded", "Eugene"=>"Excluded"} | RAYYAN-EXCLUSION-REASONS: Wrong topic,wrong topic	10.1007/s10792-015-0145-8
1097	[Diabetes in urban setting in Ouagadougou, Burkina Faso: epidemiological profile and level of perception in the adult population]	RAYYAN-INCLUSION: {"Yasmin"=>"Excluded", "Eugene"=>"Excluded"} | RAYYAN-EXCLUSION-REASONS: Wrong topic,wrong topic	10.11604/pamj.2015.20.146.3249
1098	Adiposity, hypertension and weight management behaviours in Ghanaian type 2 diabetes mellitus patients aged 20-70 years	RAYYAN-INCLUSION: {"Yasmin"=>"Excluded", "Eugene"=>"Excluded"} | RAYYAN-EXCLUSION-REASONS: Wrong topic,wrong topic	10.1016/j.dsx.2015.09.022
1099	Validation and psychometric properties of the 8-item Morisky Medication Adherence Scale (MMAS-8) in Type 2 diabetes patients in sub-Saharan Africa	RAYYAN-INCLUSION: {"Yasmin"=>"Excluded", "Eugene"=>"Excluded"} | RAYYAN-EXCLUSION-REASONS: Wrong topic,wrong topic	10.1016/j.diabres.2015.10.001
1100	Genome-wide association study identifies African-ancestry specific variants for metabolic syndrome	RAYYAN-INCLUSION: {"Nana Efua"=>"Excluded", "Eugene"=>"Excluded", "Kezia"=>"Excluded"} | RAYYAN-EXCLUSION-REASONS: wrong topic,wrong demographic	10.1016/j.ymgme.2015.10.008
1101	Early life nutritional programming of health and disease in The Gambia	RAYYAN-INCLUSION: {"Eugene"=>"Excluded", "Kezia"=>"Excluded"} | RAYYAN-EXCLUSION-REASONS: wrong topic,wrong demographic	10.1017/S2040174415007199
1102	Financial costs for families of children with Type 1 diabetes in lower-income countries	RAYYAN-INCLUSION: {"Nana Efua"=>"Excluded", "Eugene"=>"Excluded", "Kezia"=>"Excluded"} | RAYYAN-EXCLUSION-REASONS: wrong topic,wrong demographic	10.1111/dme.12997
1103	Challenges with Insulin Use Among Patients with Type 2 Diabetes Mellitus: Focus on a Tertiary Healthcare Setting in South-East Nigeria	RAYYAN-INCLUSION: {"Yasmin"=>"Excluded", "Eugene"=>"Excluded"} | RAYYAN-EXCLUSION-REASONS: Wrong topic,wrong topic	10.2174/1573399812666151016110355
1104	Oral diseases and diabetes: Nigerian medical and dental caregivers' perspective	RAYYAN-INCLUSION: {"Nana Efua"=>"Excluded", "Eugene"=>"Excluded"} | RAYYAN-EXCLUSION-REASONS: wrong topic	10.4103/1596-3519.158525
1105	The relationship between self-monitoring of blood glucose and glycaemic control among patients attending an urban diabetes clinic in Nigeria	RAYYAN-INCLUSION: {"Yasmin"=>"Excluded", "Eugene"=>"Excluded"} | RAYYAN-EXCLUSION-REASONS: Wrong topic,wrong topic	10.4103/1596-3519.155992
1106	Cafestol, a Bioactive Substance in Coffee, Stimulates Insulin Secretion and Increases Glucose Uptake in Muscle Cells: Studies in Vitro	RAYYAN-INCLUSION: {"Yasmin"=>"Excluded", "Eugene"=>"Excluded"} | RAYYAN-EXCLUSION-REASONS: Wrong topic,wrong topic	10.1021/acs.jnatprod.5b00481
1107	[Antibiotic susceptibility of bacteria isolated from diabetic foot infections and prospects for empiric antibiotic therapy in Ouagadougou (Burkina Faso)]	RAYYAN-INCLUSION: {"Yasmin"=>"Excluded", "Eugene"=>"Excluded"} | RAYYAN-EXCLUSION-REASONS: Wrong topic,wrong topic	10.1684/mst.2015.0493
1108	Screening for peripheral neuropathy and peripheral arterial disease in persons with diabetes mellitus in a Nigerian University Teaching Hospital	RAYYAN-INCLUSION: {"Eugene"=>"Excluded"} | RAYYAN-EXCLUSION-REASONS: wrong topic	10.1186/s13104-015-1423-2
1109	Prevalence of type 2 diabetes and its association with measures of body composition among African residents in the Netherlands--The HELIUS study	RAYYAN-INCLUSION: {"Eugene"=>"Excluded"} | RAYYAN-EXCLUSION-REASONS: wrong topic	10.1016/j.diabres.2015.09.017
1110	Economic burden and catastrophic cost among people living with type2 diabetes mellitus attending a tertiary health institution in south-east zone, Nigeria	RAYYAN-INCLUSION: {"Eugene"=>"Excluded", "Kezia"=>"Excluded"} | RAYYAN-EXCLUSION-REASONS: wrong topic	10.1186/s13104-015-1489-x
1111	Medication adherence and direct treatment cost among diabetes patients attending a tertiary healthcare facility in Ogbomosho, Nigeria	RAYYAN-INCLUSION: {"Nana Efua"=>"Excluded", "Eugene"=>"Excluded", "Kezia"=>"Excluded"} | RAYYAN-EXCLUSION-REASONS: wrong topic	10.4314/mmj.v27i2.7
1112	[Erectile dysfunction in hypertensive patient in Togo: cross-sectional study in 100 patients in the Cardiology Department of the University Hospital Campus of Lome]	RAYYAN-INCLUSION: {"Eugene"=>"Excluded", "Kezia"=>"Excluded"} | RAYYAN-EXCLUSION-REASONS: wrong topic,wrong demographic	10.11604/pamj.2015.21.47.5401
1113	Variations in levels of IL-6 and TNF-α in type 2 diabetes mellitus between rural and urban Ashanti Region of Ghana	RAYYAN-INCLUSION: {"Yasmin"=>"Excluded", "Eugene"=>"Excluded"} | RAYYAN-EXCLUSION-REASONS: Wrong topic,wrong topic	10.1186/s12902-015-0047-9
1114	Demographic factors, weight management behaviours, receipt of healthcare professional's counselling and having knowledge in basic anthropometric measurements associated with underassessment of weight status in overweight and obese type 2 diabetes patients	RAYYAN-INCLUSION: {"Yasmin"=>"Excluded", "Eugene"=>"Excluded"} | RAYYAN-EXCLUSION-REASONS: Wrong topic,wrong topic	10.1016/j.orcp.2015.08.018
1115	A comparison of indices of glucose metabolism in five black populations: data from modeling the epidemiologic transition study (METS)	RAYYAN-INCLUSION: {"Yasmin"=>"Excluded", "Eugene"=>"Excluded"} | RAYYAN-EXCLUSION-REASONS: Wrong topic,wrong topic	10.1186/s12889-015-2233-0
1116	EVALUATION OF MALE SEX HORMONES AND TRACE ELEMENTS IN MALE TYPE 2 DIABETIC PATIENTS ATTENDING NNAMDI AZIKIWE UNIVERSITY TEACHING HOSPITAL DIABETIC CLINICS	RAYYAN-INCLUSION: {"Nana Efua"=>"Excluded", "Eugene"=>"Excluded", "Kezia"=>"Excluded"} | RAYYAN-EXCLUSION-REASONS: wrong topic
1117	DIABETIC FOOT ULCERS -12 MONTHS PROSPECTIVE REVIEW OF PATTERN OF PRESENTATION AT ENUGU STATE UNIVERSITY OF TECHNOLOGY TEACHING HOSPITAL, PARKLANE, ENUGU: A BASIS FOR DIABETIC FOOT CLINIC?	RAYYAN-INCLUSION: {"Yasmin"=>"Excluded", "Eugene"=>"Excluded"} | RAYYAN-EXCLUSION-REASONS: Wrong topic,wrong topic
1118	EPIDEMIOLOGY OF DIABETES AND IMPAIRED FASTING GLUCOSE IN A RURAL COMMUNITY OF NIGERIAN NIGER DELTA REGION	RAYYAN-INCLUSION: {"Eugene"=>"Excluded", "Kezia"=>"Excluded"} | RAYYAN-EXCLUSION-REASONS: wrong topic
1119	THE metabolic syndrome and accurate cardiovascular risk prediction in persons with type 2 diabetes mellitus	RAYYAN-INCLUSION: {"Yasmin"=>"Excluded", "Eugene"=>"Excluded"} | RAYYAN-EXCLUSION-REASONS: Wrong topic,wrong topic	10.1016/j.dsx.2015.08.011
1120	Electrocardiographic Left Ventricular Hypertrophy Among Gambian Diabetes Mellitus Patients	RAYYAN-INCLUSION: {"Eugene"=>"Excluded", "Kezia"=>"Excluded"} | RAYYAN-EXCLUSION-REASONS: wrong topic	10.4314/gmj.v49i1.4
1121	Fasting Plasma Sugar: A Predictor of Accommodative Function in Diabetes	RAYYAN-INCLUSION: {"Nana Efua"=>"Excluded", "Eugene"=>"Excluded", "Kezia"=>"Excluded"} | RAYYAN-EXCLUSION-REASONS: wrong topic	10.3109/02713683.2015.1056803
1122	Sickle Cell Trait Worsens Oxidative Stress, Abnormal Blood Rheology, and Vascular Dysfunction in Type 2 Diabetes	RAYYAN-INCLUSION: {"Yasmin"=>"Excluded", "Eugene"=>"Excluded"} | RAYYAN-EXCLUSION-REASONS: Wrong topic,wrong topic	10.2337/dc15-0699
1123	Gestational diabetes mellitus among women attending prenatal care at Korle-Bu Teaching Hospital, Accra, Ghana	RAYYAN-INCLUSION: {"Nana Efua"=>"Excluded", "Eugene"=>"Excluded", "Kezia"=>"Excluded"} | RAYYAN-EXCLUSION-REASONS: wrong topic,wrong demographic	10.1016/j.ijgo.2015.05.029
1124	High prevalence, low awareness, treatment and control rates of hypertension in Guinea: results from a population-based STEPS survey	RAYYAN-INCLUSION: {"Nana Efua"=>"Excluded", "Eugene"=>"Excluded", "Kezia"=>"Excluded"} | RAYYAN-EXCLUSION-REASONS: wrong topic,wrong demographic	10.1038/jhh.2015.92
1125	[Ethnobotanical study of plants used in the treatment of diabetes in the traditional medicine of Maritime Region, Togo]	RAYYAN-INCLUSION: {"Nana Efua"=>"Excluded", "Eugene"=>"Excluded", "Kezia"=>"Excluded"} | RAYYAN-EXCLUSION-REASONS: wrong topic	10.11604/pamj.2015.20.437.5660
1126	Mini-mental state exam versus Montreal Cognitive Assessment in patients with diabetic retinopathy	RAYYAN-INCLUSION: {"Nana Efua"=>"Excluded", "Eugene"=>"Excluded", "Kezia"=>"Excluded"} | RAYYAN-EXCLUSION-REASONS: wrong topic	10.4103/1119-3077.163274
1127	Appraisal of timing for oral glucose tolerance testing in relation to risk factors for gestational diabetes mellitus in pregnant women in a Nigerian Teaching Hospital	RAYYAN-INCLUSION: {"Yasmin"=>"Excluded", "Eugene"=>"Excluded"} | RAYYAN-EXCLUSION-REASONS: Wrong topic,wrong topic	10.4103/1119-3077.163293
1128	Nonalcoholic fatty liver disease: Synopsis of current developments	RAYYAN-INCLUSION: {"Nana Efua"=>"Excluded", "Eugene"=>"Excluded"} | RAYYAN-EXCLUSION-REASONS: wrong topic	10.4103/1119-3077.163288
1129	Rebound exercise: A beneficial adjuvant for sedentary non-insulin-dependent type 2 diabetic individuals in a rural environment	RAYYAN-INCLUSION: {"Eugene"=>"Excluded"} | RAYYAN-EXCLUSION-REASONS: wrong topic	10.1111/ajr.12223
1130	A Dietary Pattern Derived by Reduced Rank Regression is Associated with Type 2 Diabetes in An Urban Ghanaian Population	RAYYAN-INCLUSION: {"Yasmin"=>"Excluded", "Eugene"=>"Excluded"} | RAYYAN-EXCLUSION-REASONS: Wrong topic,wrong topic	10.3390/nu7075233
1131	[The bacterial microflora of diabetic foot infection and factors determining its spectrum in Ouagadougou (Burkina Faso)]	RAYYAN-INCLUSION: {"Yasmin"=>"Excluded", "Eugene"=>"Excluded"} | RAYYAN-EXCLUSION-REASONS: Wrong topic,wrong topic	10.1007/s13149-015-0442-5
1132	[Interests of the examination of the fundus in general practice: review of 438 cases]	RAYYAN-INCLUSION: {"Nana Efua"=>"Excluded", "Eugene"=>"Excluded", "Kezia"=>"Excluded"} | RAYYAN-EXCLUSION-REASONS: wrong topic,wrong demographic	10.11604/pamj.2015.20.363.6629
1133	Health status of newly arrived refugees in Toronto, Ont: Part 2: chronic diseases	RAYYAN-INCLUSION: {"Nana Efua"=>"Excluded", "Eugene"=>"Excluded", "Kezia"=>"Excluded"} | RAYYAN-EXCLUSION-REASONS: wrong topic,wrong setting,wrong demographic
1134	Medication adherence in type 2 diabetes patients: study of patients in Alimosho General Hospital, Igando, Lagos, Nigeria	RAYYAN-INCLUSION: {"Nana Efua"=>"Excluded", "Eugene"=>"Excluded", "Kezia"=>"Excluded"} | RAYYAN-EXCLUSION-REASONS: wrong topic	10.4314/ahs.v15i2.26
1135	An ethnobotanical survey of antidiabetic plants used by Hausa-Fulani tribes in Sokoto, Northwest Nigeria	RAYYAN-INCLUSION: {"Yasmin"=>"Excluded", "Eugene"=>"Excluded"} | RAYYAN-EXCLUSION-REASONS: Wrong topic,wrong topic	10.1016/j.jep.2015.06.014
1136	[Valvular heart disease in hospitals in Lome (Togo)]	RAYYAN-INCLUSION: {"Yasmin"=>"Excluded", "Eugene"=>"Excluded"} | RAYYAN-EXCLUSION-REASONS: Wrong topic,wrong topic	10.11604/pamj.2015.20.168.4979
1137	Implementing diabetes self-management education (DSME) in a Nigerian population: perceptions of practice nurses and dieticians	RAYYAN-INCLUSION: {"Nana Efua"=>"Excluded", "Eugene"=>"Excluded", "Kezia"=>"Excluded"} | RAYYAN-EXCLUSION-REASONS: wrong topic	10.3109/13813455.2015.1031140
1138	The burden of hypertension and diabetes mellitus in rural communities in southern Nigeria	RAYYAN-INCLUSION: {"Yasmin"=>"Excluded", "Eugene"=>"Excluded"} | RAYYAN-EXCLUSION-REASONS: Wrong topic,wrong topic	10.11604/pamj.2015.20.103.5619
1139	The effect of electronic reminders on risk management among diabetic patients in low resourced settings	RAYYAN-INCLUSION: {"Yasmin"=>"Excluded", "Eugene"=>"Excluded"} | RAYYAN-EXCLUSION-REASONS: Wrong topic,wrong topic	10.1016/j.jdiacomp.2015.05.008
1140	Screening for risk factors of chronic kidney disease in a community in Niger Delta Nigeria	RAYYAN-INCLUSION: {"Eugene"=>"Excluded"} | RAYYAN-EXCLUSION-REASONS: wrong topic	10.4103/1596-3519.149916
1141	Vitamin A: potential misclassification of vitamin A status among patients with type 2 diabetes and hypertension in urban Ghana	RAYYAN-INCLUSION: {"Yasmin"=>"Excluded", "Eugene"=>"Excluded"} | RAYYAN-EXCLUSION-REASONS: Wrong topic,wrong topic	10.3945/ajcn.114.101345
1142	Baseline diabetes as a way to predict CV outcomes in a lipid-modifying trial: a meta-analysis of 330,376 patients from 47 landmark studies	RAYYAN-INCLUSION: {"Yasmin"=>"Excluded", "Eugene"=>"Excluded"} | RAYYAN-EXCLUSION-REASONS: Wrong topic,wrong topic	10.1186/s12933-015-0226-z
1143	Associations between active travel and weight, blood pressure and diabetes in six middle income countries: a cross-sectional study in older adults	RAYYAN-INCLUSION: {"Yasmin"=>"Excluded", "Eugene"=>"Excluded"} | RAYYAN-EXCLUSION-REASONS: Wrong topic,wrong topic	10.1186/s12966-015-0223-3
1144	Antibiotics prescription in Nigerian dental healthcare services	RAYYAN-INCLUSION: {"Yasmin"=>"Excluded", "Eugene"=>"Excluded"} | RAYYAN-EXCLUSION-REASONS: Wrong topic,wrong topic
1145	Beneficial effects of omega-3 polyunsaturated Fatty acids in gestational diabetes: consequences in macrosomia and adulthood obesity	RAYYAN-INCLUSION: {"Yasmin"=>"Excluded", "Eugene"=>"Excluded"} | RAYYAN-EXCLUSION-REASONS: Wrong topic,wrong topic	10.1155/2015/731434
1146	Metformin versus Insulin in the Management of Pre-Gestational Diabetes Mellitus in Pregnancy and Gestational Diabetes Mellitus at the Korle Bu Teaching Hospital: A Randomized Clinical Trial	RAYYAN-INCLUSION: {"Nana Efua"=>"Excluded", "Eugene"=>"Excluded", "Kezia"=>"Excluded"} | RAYYAN-EXCLUSION-REASONS: wrong topic,wrong demographic	10.1371/journal.pone.0125712
1147	Magnitude of cardiovascular risk factors in rural and urban areas in Benin: findings from a nationwide steps survey	RAYYAN-INCLUSION: {"Nana Efua"=>"Excluded", "Eugene"=>"Excluded", "Kezia"=>"Excluded"} | RAYYAN-EXCLUSION-REASONS: wrong topic,wrong demographic	10.1371/journal.pone.0126441
1148	Prevalence of cardiovascular disease risk factors among a Nigerian adult population: relationship with income level and accessibility to CVD risks screening	RAYYAN-INCLUSION: {"Eugene"=>"Excluded"} | RAYYAN-EXCLUSION-REASONS: wrong topic	10.1186/s12889-015-1709-2
1149	Cardiovascular risk factors in semi-urban communities in southwest Nigeria: Patterns and prevalence	RAYYAN-INCLUSION: {"Yasmin"=>"Excluded", "Eugene"=>"Excluded"} | RAYYAN-EXCLUSION-REASONS: Wrong topic,wrong topic	10.1016/j.jegh.2014.07.002
1150	Diabetes mellitus prevalence in tuberculosis patients and the background population in Guinea-Bissau: a disease burden study from the capital Bissau	RAYYAN-INCLUSION: {"Yasmin"=>"Excluded", "Eugene"=>"Excluded"} | RAYYAN-EXCLUSION-REASONS: Wrong topic,wrong topic	10.1093/trstmh/trv030
1151	Screening for diabetes mellitus and human immunodefiency virus infection in persons with tuberculosis	RAYYAN-INCLUSION: {"Eugene"=>"Included"}
1152	Comparison of treatment outcomes in patients with and without diabetes mellitus attending a multidisciplinary cardiovascular prevention programme (a retrospective analysis of the EUROACTION trial)	RAYYAN-INCLUSION: {"Yasmin"=>"Excluded", "Eugene"=>"Excluded"} | RAYYAN-EXCLUSION-REASONS: Wrong topic,wrong topic	10.1186/s12872-015-0006-4
1153	Gestational diabetes mellitus in sub-Saharan Africa: systematic review and metaregression on prevalence and risk factors	RAYYAN-INCLUSION: {"Nana Efua"=>"Excluded", "Eugene"=>"Excluded", "Kezia"=>"Excluded"} | RAYYAN-EXCLUSION-REASONS: wrong topic,wrong demographic	10.1111/tmi.12521
1154	[Evaluation of microalbuminuria and lipid profile among type 2 diabetics]	RAYYAN-INCLUSION: {"Nana Efua"=>"Excluded", "Eugene"=>"Excluded", "Kezia"=>"Excluded"} | RAYYAN-EXCLUSION-REASONS: wrong topic
1155	Prevalence of and risk factors for gestational diabetes using 1999, 2013 WHO and IADPSG criteria upon implementation of a universal one-step screening and diagnostic strategy in a sub-Saharan African population	RAYYAN-INCLUSION: {"Eugene"=>"Excluded"} | RAYYAN-EXCLUSION-REASONS: wrong topic	10.1016/j.ejogrb.2015.02.030
1156	Stroke mortality and its predictors in a Nigerian teaching hospital	RAYYAN-INCLUSION: {"Yasmin"=>"Excluded", "Eugene"=>"Excluded"} | RAYYAN-EXCLUSION-REASONS: Wrong topic,wrong topic	10.4314/ahs.v15i1.10
1157	Neonatal Diabetic Ketoacidosis in a Nigerian Infant: A Case Report	RAYYAN-INCLUSION: {"Nana Efua"=>"Excluded", "Eugene"=>"Excluded", "Kezia"=>"Excluded"} | RAYYAN-EXCLUSION-REASONS: wrong topic,wrong demographic
1158	Fetal Macrosomia at a Tertiary Care Centre in Lagos, Nigeria	RAYYAN-INCLUSION: {"Nana Efua"=>"Excluded", "Eugene"=>"Excluded", "Kezia"=>"Excluded"} | RAYYAN-EXCLUSION-REASONS: wrong topic,wrong demographic
1159	Study of the effect of altitude on the measurement of glycated haemoglobin using point-of-care instruments	RAYYAN-INCLUSION: {"Yasmin"=>"Excluded", "Eugene"=>"Excluded"} | RAYYAN-EXCLUSION-REASONS: Wrong topic,wrong topic	10.5830/CVJA-2014-078
1160	Medication adherence in type 2 diabetes patients in Nigeria	RAYYAN-INCLUSION: {"Nana Efua"=>"Excluded", "Eugene"=>"Excluded", "Kezia"=>"Excluded"} | RAYYAN-EXCLUSION-REASONS: wrong topic	10.1089/dia.2014.0279
1161	Breast arterial calcifications and their association with incident cardiovascular disease and diabetes: the Prospect-EPIC cohort	RAYYAN-INCLUSION: {"Yasmin"=>"Excluded", "Eugene"=>"Excluded"} | RAYYAN-EXCLUSION-REASONS: Wrong topic,wrong topic	10.1016/j.jacc.2014.12.015
1162	The profile of risk factors and in-patient outcomes of stroke in Kumasi, Ghana	RAYYAN-INCLUSION: {"Yasmin"=>"Excluded", "Eugene"=>"Excluded"} | RAYYAN-EXCLUSION-REASONS: Wrong topic,wrong topic	10.4314/gmj.v48i3.2
1163	Poor glycemic control in type 2 diabetes in the South of the Sahara: the issue of limited access to an HbA1c test	RAYYAN-INCLUSION: {"Nana Efua"=>"Excluded", "Eugene"=>"Excluded"} | RAYYAN-EXCLUSION-REASONS: wrong topic	10.1016/j.diabres.2014.08.025
1164	Diabetes mellitus and its association with central obesity and disability among older adults: a global perspective	RAYYAN-INCLUSION: {"Yasmin"=>"Excluded", "Eugene"=>"Excluded"} | RAYYAN-EXCLUSION-REASONS: Wrong topic,wrong topic	10.1016/j.exger.2015.02.010
1165	Frequency and determinants of erectile dysfunction in Turkish diabetic men	RAYYAN-INCLUSION: {"Nana Efua"=>"Excluded", "Eugene"=>"Excluded", "Kezia"=>"Excluded"} | RAYYAN-EXCLUSION-REASONS: wrong topic	10.4103/1119-3077.151043
1166	Clinical features of diabetes retinopathy in elderly patients with type 2 diabetes in Northern Chinese	RAYYAN-INCLUSION: {"Yasmin"=>"Excluded", "Eugene"=>"Excluded"} | RAYYAN-EXCLUSION-REASONS: Wrong topic,wrong topic	10.4103/1119-3077.151038
1167	Insulin-induced oedema in a patient with diabetes mellitus complicated by ketoacidosis	RAYYAN-INCLUSION: {"Nana Efua"=>"Excluded", "Eugene"=>"Excluded", "Kezia"=>"Excluded"} | RAYYAN-EXCLUSION-REASONS: wrong topic
1168	Left Ventricular Systolic Dysfunction in Asymptomatic Black Hypertensive Subjects	RAYYAN-INCLUSION: {"Nana Efua"=>"Excluded", "Eugene"=>"Excluded", "Kezia"=>"Excluded"} | RAYYAN-EXCLUSION-REASONS: wrong topic,wrong demographic	10.1093/ajh/hpu247
1169	The frontline of the infectious diseases and diabetes battle	RAYYAN-INCLUSION: {"Yasmin"=>"Excluded", "Eugene"=>"Excluded"} | RAYYAN-EXCLUSION-REASONS: Wrong topic,wrong topic	10.1016/S2213-8587(14)70257-8
1170	Evaluation of the inhibition of carbohydrate hydrolyzing enzymes, the antioxidant activity, and the polyphenolic content of Citrus limetta peel extract	RAYYAN-INCLUSION: {"Nana Efua"=>"Excluded", "Eugene"=>"Excluded", "Kezia"=>"Excluded"} | RAYYAN-EXCLUSION-REASONS: wrong topic,wrong demographic	10.1155/2014/121760
1171	Diabetic ketoacidosis in a 9 month old child and the journey to 4 years	RAYYAN-INCLUSION: {"Yasmin"=>"Excluded", "Eugene"=>"Excluded"} | RAYYAN-EXCLUSION-REASONS: Wrong topic,wrong topic
1172	Socio-economic status of patients with type 2 diabetes and hypertension attending the Ahmadu Bello University Teaching Hospital, Zaria, North-West Nigeria	RAYYAN-INCLUSION: {"Yasmin"=>"Excluded", "Eugene"=>"Excluded"} | RAYYAN-EXCLUSION-REASONS: Wrong topic,wrong topic	10.5539/gjhs.v7n1p280
1173	An overview of the nutrition transition in West Africa: implications for non-communicable diseases	RAYYAN-INCLUSION: {"Yasmin"=>"Excluded", "Eugene"=>"Excluded"} | RAYYAN-EXCLUSION-REASONS: Wrong topic,wrong topic	10.1017/S0029665114001669
1174	Determinants of the components of arterial pressure among older adults--the role of anthropometric and clinical factors: a multi-continent study	RAYYAN-INCLUSION: {"Yasmin"=>"Excluded", "Eugene"=>"Excluded"} | RAYYAN-EXCLUSION-REASONS: Wrong topic,wrong topic	10.1016/j.atherosclerosis.2014.11.029
1175	Prevalence and risk factors for diabetes and diabetic retinopathy: results from the Nigeria national blindness and visual impairment survey	RAYYAN-INCLUSION: {"Eugene"=>"Excluded"} | RAYYAN-EXCLUSION-REASONS: wrong topic	10.1186/1471-2458-14-1299
1176	[Dynamics of disease in Senegal: epidemiological transition or health transition?]	RAYYAN-INCLUSION: {"Eugene"=>"Excluded", "Kezia"=>"Excluded"} | RAYYAN-EXCLUSION-REASONS: wrong topic,wrong demographic	10.1007/s13149-014-0409-y
1177	Type 1 diabetes mellitus in a known sickle cell anaemia patient: a rare combination in Nigeria	RAYYAN-INCLUSION: {"Yasmin"=>"Excluded", "Eugene"=>"Excluded"} | RAYYAN-EXCLUSION-REASONS: Wrong topic,wrong topic
1178	Epidemiology of chronic kidney disease in northern region of Senegal: a community-based study in 2012	RAYYAN-INCLUSION: {"Eugene"=>"Excluded", "Kezia"=>"Excluded"} | RAYYAN-EXCLUSION-REASONS: wrong topic,wrong demographic	10.11604/pamj.2014.18.307.3636
1179	[Prevalence and characteristics of chronic pain with neuropathic component at Parakou in northern Benin in 2012]	RAYYAN-INCLUSION: {"Eugene"=>"Excluded"} | RAYYAN-EXCLUSION-REASONS: wrong topic	10.1016/j.neurol.2014.07.013
1180	Cytological and biochemical studies during the progression of alloxan-induced diabetes and possible protection of an aqueous leaf extract of Costus afer	RAYYAN-INCLUSION: {"Yasmin"=>"Excluded", "Eugene"=>"Excluded"} | RAYYAN-EXCLUSION-REASONS: Wrong topic,wrong topic	10.1016/S1875-5364(14)60114-X
1181	Clinical outcomes of septic patients with diabetic ketoacidosis between 2004 and 2013 in a tertiary hospital in Taiwan	RAYYAN-INCLUSION: {"Yasmin"=>"Excluded", "Eugene"=>"Excluded"} | RAYYAN-EXCLUSION-REASONS: Wrong topic,wrong topic	10.1016/j.jmii.2014.08.018
1182	Tropical diabetes hand syndrome with autoamputation of the digits: case report and review of literature	RAYYAN-INCLUSION: {"Yasmin"=>"Excluded", "Eugene"=>"Excluded"} | RAYYAN-EXCLUSION-REASONS: Wrong topic,wrong topic	10.11604/pamj.2014.18.199.3593
1183	Commentary: improving persistently elevated HbA1c in diabetes mellitus patients in Nigeria	RAYYAN-INCLUSION: {"Yasmin"=>"Excluded", "Eugene"=>"Excluded"} | RAYYAN-EXCLUSION-REASONS: Wrong topic,wrong topic
1184	Ebola outbreak in Conakry, Guinea: epidemiological, clinical, and outcome features	RAYYAN-INCLUSION: {"Eugene"=>"Excluded", "Kezia"=>"Excluded"} | RAYYAN-EXCLUSION-REASONS: wrong topic,wrong demographic	10.1016/j.medmal.2014.09.009
1185	Transvesical prostatectomy in the management of benign prostatic hyperplasia in a developing country	RAYYAN-INCLUSION: {"Yasmin"=>"Excluded", "Eugene"=>"Excluded"} | RAYYAN-EXCLUSION-REASONS: Wrong topic,wrong topic	10.4103/1119-3077.144402
1186	Prevalence of traditional cardiovascular risk factors among staff of Ladoke Akintola University of Technology, Ogbomoso, Nigeria	RAYYAN-INCLUSION: {"Eugene"=>"Excluded"} | RAYYAN-EXCLUSION-REASONS: wrong topic	10.4103/1119-3077.144390
1187	Mental disorders frequency alternative and complementary medicine usage among patients with hypertension and type 2 diabetes mellitus	RAYYAN-INCLUSION: {"Nana Efua"=>"Excluded", "Eugene"=>"Excluded", "Kezia"=>"Excluded"} | RAYYAN-EXCLUSION-REASONS: wrong topic	10.4103/1119-3077.144384
1188	Distribution of metals exposure and associations with cardiometabolic risk factors in the "Modeling the Epidemiologic Transition Study"	RAYYAN-INCLUSION: {"Eugene"=>"Excluded", "Kezia"=>"Excluded"} | RAYYAN-EXCLUSION-REASONS: wrong topic,wrong demographic	10.1186/1476-069X-13-90
1189	Mean platelet volume and platelet counts in type 2 diabetes: mellitus on treatment and non-diabetic mellitus controls in Lagos, Nigeria	RAYYAN-INCLUSION: {"Nana Efua"=>"Excluded", "Eugene"=>"Excluded", "Kezia"=>"Excluded"} | RAYYAN-EXCLUSION-REASONS: wrong topic	10.11604/pamj.2014.18.42.3651
1190	Type 2 diabetes in a rapidly urbanizing region of Ghana, West Africa: a qualitative study of dietary preferences, knowledge and practices	RAYYAN-INCLUSION: {"Yasmin"=>"Excluded", "Eugene"=>"Excluded"} | RAYYAN-EXCLUSION-REASONS: Wrong topic,wrong topic	10.1186/1471-2458-14-1069
1191	Latent autoimmune diabetes amongst adults with type 2 diabetes in a Nigerian tertiary hospital	RAYYAN-INCLUSION: {"Nana Efua"=>"Excluded", "Eugene"=>"Excluded", "Kezia"=>"Excluded"} | RAYYAN-EXCLUSION-REASONS: wrong topic	10.1016/j.pcd.2014.09.003
1192	Where are patients who have co-occurring mental and physical diseases located?	RAYYAN-INCLUSION: {"Yasmin"=>"Excluded", "Eugene"=>"Excluded"} | RAYYAN-EXCLUSION-REASONS: Wrong topic,wrong topic	10.1177/0020764014552866
1193	Type II diabetes and oral health: perceptions among adults with diabetes and oral/health care providers in Ghana	RAYYAN-INCLUSION: {"Yasmin"=>"Excluded", "Eugene"=>"Excluded"} | RAYYAN-EXCLUSION-REASONS: Wrong topic,wrong topic
1194	[Laboratory test features of newly diagnosed adult HIV-infected patients in Ouagadougou (Burkina Faso)]	RAYYAN-INCLUSION: {"Nana Efua"=>"Excluded", "Eugene"=>"Excluded", "Kezia"=>"Excluded"} | RAYYAN-EXCLUSION-REASONS: wrong topic,wrong demographic	10.1684/mst.2014.0381
1195	Physical activity among type-2 diabetic adult Nigerians	RAYYAN-INCLUSION: {"Nana Efua"=>"Excluded", "Eugene"=>"Excluded"} | RAYYAN-EXCLUSION-REASONS: wrong topic	10.4103/1596-3519.142290
1196	Hyperglycemic crisis precipitated by Lassa fever in a patient with previously undiagnosed type 2 diabetes mellitus	RAYYAN-INCLUSION: {"Nana Efua"=>"Excluded", "Eugene"=>"Excluded", "Kezia"=>"Excluded"} | RAYYAN-EXCLUSION-REASONS: wrong topic	10.4103/1119-3077.141445
1197	The distribution of the ABO blood groups among diabetes mellitus patients in Qatar	RAYYAN-INCLUSION: {"Yasmin"=>"Excluded", "Eugene"=>"Excluded"} | RAYYAN-EXCLUSION-REASONS: Wrong topic,wrong topic	10.4103/1119-3077.141418
1198	Increased central adiposity may not underlie the marked elevation of IL-6 in diabetes mellitus patients in South-West, Nigeria	RAYYAN-INCLUSION: {"Nana Efua"=>"Excluded", "Eugene"=>"Excluded", "Kezia"=>"Excluded"} | RAYYAN-EXCLUSION-REASONS: wrong topic
1199	[Peripheral arterial disease of the lower limbs in African diabetic patients: ultrasonography and determining factors]	RAYYAN-INCLUSION: {"Nana Efua"=>"Excluded", "Eugene"=>"Excluded"} | RAYYAN-EXCLUSION-REASONS: wrong topic	10.1016/j.jmv.2014.08.001
1200	Use of medical services and medicines attributable to diabetes in Sub-Saharan Africa	RAYYAN-INCLUSION: {"Yasmin"=>"Excluded", "Eugene"=>"Excluded"} | RAYYAN-EXCLUSION-REASONS: Wrong topic,wrong topic	10.1371/journal.pone.0106716
1201	A case series of steroid-induced diabetes mellitus in Zaria, Nigeria	RAYYAN-INCLUSION: {"Yasmin"=>"Excluded", "Eugene"=>"Excluded"} | RAYYAN-EXCLUSION-REASONS: Wrong topic,wrong topic
1202	Risk factors for diabetes mellitus among rural adults in Nigeria	RAYYAN-INCLUSION: {"Eugene"=>"Excluded"} | RAYYAN-EXCLUSION-REASONS: wrong topic
1203	Prevalence and patterns of multimorbidity among the elderly in Burkina Faso: cross-sectional study	RAYYAN-INCLUSION: {"Eugene"=>"Excluded"} | RAYYAN-EXCLUSION-REASONS: wrong topic	10.1111/tmi.12377
1204	Antidiabetic potentials of essential oil extracted from the leaves of Hoslundia opposita Vahl	RAYYAN-INCLUSION: {"Yasmin"=>"Excluded", "Eugene"=>"Excluded"} | RAYYAN-EXCLUSION-REASONS: Wrong topic,wrong topic	10.1089/jmf.2013.0118
1205	Cardiovascular risk factor burden in Africa and the Middle East: the Africa Middle East Cardiovascular Epidemiological (ACE) study	RAYYAN-INCLUSION: {"Yasmin"=>"Excluded", "Eugene"=>"Excluded"} | RAYYAN-EXCLUSION-REASONS: Wrong topic,wrong topic	10.1371/journal.pone.0102830
1206	Explanatory models of diabetes in urban poor communities in Accra, Ghana	RAYYAN-INCLUSION: {"Nana Efua"=>"Excluded", "Eugene"=>"Excluded", "Kezia"=>"Excluded"} | RAYYAN-EXCLUSION-REASONS: wrong topic	10.1080/13557858.2014.921896
1207	Chronic kidney disease epidemiology in northern Senegal: a cross-sectional study	RAYYAN-INCLUSION: {"Yasmin"=>"Excluded", "Eugene"=>"Excluded"} | RAYYAN-EXCLUSION-REASONS: Wrong topic,wrong topic
1208	Estimation of fetal weight before delivery in low-resource setting of North-west Nigeria: can we rely on our clinical skills?	RAYYAN-INCLUSION: {"Nana Efua"=>"Excluded", "Eugene"=>"Excluded", "Kezia"=>"Excluded"} | RAYYAN-EXCLUSION-REASONS: wrong topic,wrong demographic	10.3109/14767058.2014.938627
1209	Global brain atrophy but not hippocampal atrophy is related to type 2 diabetes	RAYYAN-INCLUSION: {"Nana Efua"=>"Excluded", "Eugene"=>"Excluded", "Kezia"=>"Excluded"} | RAYYAN-EXCLUSION-REASONS: wrong topic	10.1016/j.jns.2014.06.008
1210	Cerebral atrophy and dementia in type 2 diabetes mellitus: report of two cases and review of literature	RAYYAN-INCLUSION: {"Yasmin"=>"Excluded", "Eugene"=>"Excluded"} | RAYYAN-EXCLUSION-REASONS: Wrong topic,wrong topic
1211	Dyslipidaemia related to insulin resistance and cardiovascular disease in South Asian and West African populations	RAYYAN-INCLUSION: {"Eugene"=>"Excluded", "Kezia"=>"Excluded"} | RAYYAN-EXCLUSION-REASONS: wrong topic,wrong demographic	10.2174/1381612820666140620114948
1212	Contemporary profile of acute heart failure in Southern Nigeria: data from the Abeokuta Heart Failure Clinical Registry	RAYYAN-INCLUSION: {"Yasmin"=>"Excluded", "Eugene"=>"Excluded"} | RAYYAN-EXCLUSION-REASONS: Wrong topic,wrong topic	10.1016/j.jchf.2013.12.005
1213	Metabolic syndrome, prediabetes, and brain abnormalities on mri in patients with manifest arterial disease: the SMART-MR study	RAYYAN-INCLUSION: {"Nana Efua"=>"Excluded", "Eugene"=>"Excluded", "Kezia"=>"Excluded"} | RAYYAN-EXCLUSION-REASONS: wrong topic,wrong demographic	10.2337/dc14-0154
1214	The use of plants in the traditional management of diabetes in Nigeria: pharmacological and toxicological considerations	RAYYAN-INCLUSION: {"Yasmin"=>"Excluded", "Eugene"=>"Excluded"} | RAYYAN-EXCLUSION-REASONS: Wrong topic,wrong topic	10.1016/j.jep.2014.05.055
1215	Case series on tropical diabetic hand syndrome	RAYYAN-INCLUSION: {"Yasmin"=>"Excluded", "Eugene"=>"Excluded"} | RAYYAN-EXCLUSION-REASONS: Wrong topic,wrong topic	10.4103/1119-3077.134064
1216	Effectiveness of a structured checklist of risk factors in identifying pregnant women at risk of gestational diabetes mellitus: a cross-sectional study	RAYYAN-INCLUSION: {"Eugene"=>"Excluded", "Kezia"=>"Excluded"} | RAYYAN-EXCLUSION-REASONS: wrong topic,wrong demographic	10.4103/1119-3077.134051
1217	Prevalence of obesity and systemic hypertension among diabetes mellitus patients attending an out-patient diabetes clinic in a Ghanaian Teaching Hospital	RAYYAN-INCLUSION: {"Eugene"=>"Excluded"} | RAYYAN-EXCLUSION-REASONS: wrong topic	10.1016/j.dsx.2014.04.036
1218	Gestational diabetes mellitus in Africa: a systematic review	RAYYAN-INCLUSION: {"Nana Efua"=>"Excluded", "Eugene"=>"Excluded", "Kezia"=>"Excluded"} | RAYYAN-EXCLUSION-REASONS: wrong topic,wrong demographic	10.1371/journal.pone.0097871
1219	The relationship between obesity and peripheral arterial disease in adult Nigerian diabetics	RAYYAN-INCLUSION: {"Yasmin"=>"Excluded", "Eugene"=>"Excluded"} | RAYYAN-EXCLUSION-REASONS: Wrong topic,wrong topic
1220	Prevalence of anxiety and depression among diabetic African patients in Guinea: association with HbA1c levels	RAYYAN-INCLUSION: {"Eugene"=>"Excluded"} | RAYYAN-EXCLUSION-REASONS: wrong topic	10.1016/j.diabet.2014.04.007
1221	Undiagnosed diabetes and prediabetes in hypertensive and normotensive adults at the university college hospital, Ibadan, Nigeria	RAYYAN-INCLUSION: {"Yasmin"=>"Excluded", "Eugene"=>"Excluded"} | RAYYAN-EXCLUSION-REASONS: Wrong topic,wrong topic
1222	[Means of communication for an early detection of diabetic nephropathy among the diabetics followed in the academic hospital of Cotonou]	RAYYAN-INCLUSION: {"Nana Efua"=>"Excluded", "Eugene"=>"Excluded", "Kezia"=>"Excluded"} | RAYYAN-EXCLUSION-REASONS: wrong topic	10.1016/j.nephro.2013.12.005
1223	eGFR and chronic kidney disease stages among newly diagnosed asymptomatic hypertensives and diabetics seen in a tertiary health center in Nigeria	RAYYAN-INCLUSION: {"Eugene"=>"Excluded", "Kezia"=>"Excluded"} | RAYYAN-EXCLUSION-REASONS: wrong topic
1224	High serum organochlorine pesticide concentrations in diabetics of a cotton producing area of the Benin Republic (West Africa)	RAYYAN-INCLUSION: {"Nana Efua"=>"Excluded", "Eugene"=>"Excluded", "Kezia"=>"Excluded"} | RAYYAN-EXCLUSION-REASONS: wrong topic,wrong demographic	10.1016/j.envint.2014.04.002
1225	Cerebral microvascular lesions on high-resolution 7-Tesla MRI in patients with type 2 diabetes	RAYYAN-INCLUSION: {"Yasmin"=>"Excluded", "Eugene"=>"Excluded"} | RAYYAN-EXCLUSION-REASONS: Wrong topic,wrong topic	10.2337/db14-0122
1226	Distorted self-perceived weight status and underestimation of weight status in diabetes mellitus type 2 patients	RAYYAN-INCLUSION: {"Eugene"=>"Excluded", "Kezia"=>"Excluded"} | RAYYAN-EXCLUSION-REASONS: wrong topic	10.1371/journal.pone.0095165
1227	Impact of generic substitution practice on care of diabetic patients	RAYYAN-INCLUSION: {"Nana Efua"=>"Excluded", "Eugene"=>"Excluded", "Kezia"=>"Excluded"} | RAYYAN-EXCLUSION-REASONS: wrong topic	10.1007/s11096-014-9946-5
1228	Dietary patterns in urban Ghana and risk of type 2 diabetes	RAYYAN-INCLUSION: {"Eugene"=>"Excluded", "Kezia"=>"Excluded"} | RAYYAN-EXCLUSION-REASONS: wrong topic	10.1017/S000711451400052X
1229	[Prevalence of metabolic complications after 10 years of antiretroviral treatment in Senegal]	RAYYAN-INCLUSION: {"Eugene"=>"Excluded"} | RAYYAN-EXCLUSION-REASONS: wrong topic	10.1007/s13149-014-0349-6
1230	Predisposing factors associated with uncomplicated type 2 diabetes among adults in a diabetic clinic, Enugu State, Nigeria	RAYYAN-INCLUSION: {"Eugene"=>"Excluded"} | RAYYAN-EXCLUSION-REASONS: wrong topic	10.1093/trstmh/tru024
1231	High prevalence of abdominal obesity increases the risk of the metabolic syndrome in Nigerian type 2 diabetes patients: using the International Diabetes Federation worldwide definition	RAYYAN-INCLUSION: {"Nana Efua"=>"Excluded", "Eugene"=>"Excluded", "Kezia"=>"Excluded"} | RAYYAN-EXCLUSION-REASONS: wrong topic	10.1089/met.2013.0139
1232	A ten year review of diabetic retinopathy at the Guinness Eye Centre, Lagos University Teaching Hospital (LUTH), Idi-Araba, Lagos	RAYYAN-INCLUSION: {"Yasmin"=>"Excluded", "Eugene"=>"Excluded"} | RAYYAN-EXCLUSION-REASONS: Wrong topic,wrong topic
1233	Treatment non-adherence among patients with poorly controlled type 2 diabetes in ambulatory care settings in southwestern Nigeria	RAYYAN-INCLUSION: {"Yasmin"=>"Excluded", "Eugene"=>"Excluded"} | RAYYAN-EXCLUSION-REASONS: Wrong topic,wrong topic	10.4314/ahs.v14i1.2
1234	Saponin as regulator of biofuel: implication for ethnobotanical management of diabetes	RAYYAN-INCLUSION: {"Eugene"=>"Excluded"} | RAYYAN-EXCLUSION-REASONS: wrong topic	10.1007/s13105-014-0325-4
1235	[Diabetes, a public health challenge for Mali]	RAYYAN-INCLUSION: {"Yasmin"=>"Excluded", "Eugene"=>"Excluded"} | RAYYAN-EXCLUSION-REASONS: Wrong topic,wrong topic
1236	Relationship between patient satisfactions with diabetes care and treatment	RAYYAN-INCLUSION: {"Eugene"=>"Excluded"} | RAYYAN-EXCLUSION-REASONS: wrong topic	10.4103/1119-3077.127562
1237	Postural hypotension in type 1 diabetes: the influence of glycemic control and duration of illness	RAYYAN-INCLUSION: {"Nana Efua"=>"Excluded", "Eugene"=>"Excluded"} | RAYYAN-EXCLUSION-REASONS: wrong topic,wrong demographic	10.4103/1119-3077.127421
1238	African medicinal plants with antidiabetic potentials: a review	RAYYAN-INCLUSION: {"Yasmin"=>"Excluded", "Eugene"=>"Excluded"} | RAYYAN-EXCLUSION-REASONS: Wrong topic,wrong topic	10.1055/s-0033-1360335
1239	Mycology - an update. Part 1: Dermatomycoses: causative agents, epidemiology and pathogenesis	RAYYAN-INCLUSION: {"Nana Efua"=>"Excluded", "Eugene"=>"Excluded", "Kezia"=>"Excluded"} | RAYYAN-EXCLUSION-REASONS: wrong topic,wrong demographic	10.1111/ddg.12245
1240	Ma-Pi 2 macrobiotic diet and type 2 diabetes mellitus: pooled analysis of short-term intervention studies	RAYYAN-INCLUSION: {"Nana Efua"=>"Excluded", "Eugene"=>"Excluded", "Kezia"=>"Excluded"} | RAYYAN-EXCLUSION-REASONS: wrong topic | USER-NOTES: {"Nana Efua"=>["Other countries apart from Ghana included in the study"]}	10.1002/dmrr.2519
1241	[Epidemiological characteristics and clinical features of black African subject's resistant hypertension]	RAYYAN-INCLUSION: {"Eugene"=>"Excluded", "Kezia"=>"Excluded"} | RAYYAN-EXCLUSION-REASONS: wrong topic,wrong demographic	10.1016/j.ancard.2014.01.002
1242	Modes of inhibition of α -amylase and α -glucosidase by aqueous extract of Morinda lucida Benth leaf	RAYYAN-INCLUSION: {"Nana Efua"=>"Excluded", "Eugene"=>"Excluded", "Kezia"=>"Excluded"} | RAYYAN-EXCLUSION-REASONS: wrong topic,wrong demographic	10.1155/2013/527570
1243	Association of HIV and ART with cardiometabolic traits in sub-Saharan Africa: a systematic review and meta-analysis	RAYYAN-INCLUSION: {"Yasmin"=>"Excluded", "Eugene"=>"Excluded"} | RAYYAN-EXCLUSION-REASONS: Wrong topic,wrong topic	10.1093/ije/dyt198
1244	[Diagnosis and prevalence of metabolic syndrome in diabetics followed in a context of limited resources: the case of Burkina Faso]	RAYYAN-INCLUSION: {"Yasmin"=>"Excluded", "Eugene"=>"Excluded", "Kezia"=>"Excluded"} | RAYYAN-EXCLUSION-REASONS: Wrong topic,wrong topic	10.11604/pamj.2014.19.364.3741
1245	[Metabolic syndrome in hypertensive patients in the cardiology service Yalgado Ouedraogo of Ouagadougou, Burkina Faso]	RAYYAN-INCLUSION: {"Nana Efua"=>"Excluded", "Eugene"=>"Excluded", "Kezia"=>"Excluded"} | RAYYAN-EXCLUSION-REASONS: wrong topic,wrong demographic	10.11604/pamj.2014.19.290.4028
1246	Comparative functional exercise capacity of patients with type 2-diabetes and healthy controls: a case control study	RAYYAN-INCLUSION: {"Yasmin"=>"Excluded", "Eugene"=>"Excluded"} | RAYYAN-EXCLUSION-REASONS: Wrong topic,wrong topic	10.11604/pamj.2014.19.257.4798
1247	Hypoglycemic and antioxidant activities of the hydroethanolic leaf extract of Byrsocarpus coccineus Schumach. & Thonn. (Connaraceae)	RAYYAN-INCLUSION: {"Nana Efua"=>"Excluded", "Eugene"=>"Excluded", "Kezia"=>"Excluded"} | RAYYAN-EXCLUSION-REASONS: wrong topic,wrong demographic	10.1016/S1875-5364(13)60073-4
1248	E23K variant in KCNJ11 gene is associated with susceptibility to type 2 diabetes in the Mauritanian population	RAYYAN-INCLUSION: {"Eugene"=>"Excluded", "Kezia"=>"Excluded"} | RAYYAN-EXCLUSION-REASONS: wrong topic	10.1016/j.pcd.2013.10.006
1249	Type 2 diabetes mellitus and its risk factors among the rural Fulanis of Northern Nigeria	RAYYAN-INCLUSION: {"Yasmin"=>"Excluded", "Eugene"=>"Excluded"} | RAYYAN-EXCLUSION-REASONS: Wrong topic,wrong topic	10.4103/1596-3519.122689
1250	Awareness of diabetes mellitus among diabetic patients in the Gambia: a strong case for health education and promotion	RAYYAN-INCLUSION: {"Yasmin"=>"Excluded", "Eugene"=>"Excluded"} | RAYYAN-EXCLUSION-REASONS: Wrong topic,wrong topic	10.1186/1471-2458-13-1124
1251	Perioperative considerations in orthopaedic patients with diabetes mellitus: a review	RAYYAN-INCLUSION: {"Nana Efua"=>"Excluded", "Eugene"=>"Excluded"} | RAYYAN-EXCLUSION-REASONS: wrong topic
1252	Multimorbidity of chronic diseases among adult patients presenting to an inner-city clinic in Ghana	RAYYAN-INCLUSION: {"Nana Efua"=>"Excluded", "Eugene"=>"Excluded", "Kezia"=>"Excluded"} | RAYYAN-EXCLUSION-REASONS: wrong topic,wrong demographic	10.1186/1744-8603-9-61
1253	Descriptive epidemiology of cardiovascular risk factors and diabetes in sub-Saharan Africa	RAYYAN-INCLUSION: {"Yasmin"=>"Excluded", "Eugene"=>"Excluded"} | RAYYAN-EXCLUSION-REASONS: Wrong topic,wrong topic	10.1016/j.pcad.2013.10.014
1254	Steroid induced diabetes mellitus in patients receiving prednisolone for haematological disorders	RAYYAN-INCLUSION: {"Yasmin"=>"Excluded", "Eugene"=>"Excluded"} | RAYYAN-EXCLUSION-REASONS: Wrong topic,wrong topic	10.4314/ahs.v13i3.45
1255	Insulin resistance in Nigerians with essential hypertension	RAYYAN-INCLUSION: {"Nana Efua"=>"Excluded", "Eugene"=>"Excluded", "Kezia"=>"Excluded"} | RAYYAN-EXCLUSION-REASONS: wrong topic,wrong demographic	10.4314/ahs.v13i3.19
1256	Responses to glycemic control therapy according to age, gender, level of adiposity, and duration of diabetes in type 2 diabetic patients	RAYYAN-INCLUSION: {"Eugene"=>"Excluded"} | RAYYAN-EXCLUSION-REASONS: wrong topic
1257	[Islet transplantation as a treatment for complications of type I diabetes]	RAYYAN-INCLUSION: {"Nana Efua"=>"Excluded", "Eugene"=>"Excluded", "Kezia"=>"Excluded"} | RAYYAN-EXCLUSION-REASONS: wrong topic,wrong demographic
1258	[Acute myocardial infarction complicated by acute pulmonary oedema and cardiogenic collapse during dobutamine stress echocardiography]	RAYYAN-INCLUSION: {"Yasmin"=>"Excluded", "Eugene"=>"Excluded"} | RAYYAN-EXCLUSION-REASONS: Wrong topic,wrong topic	10.5830/CVJA-2013-021
1259	4th All-African conference on heart disease, diabetes and stroke 11th Pan-African Society of Cardiology (PASCAR) conference	RAYYAN-INCLUSION: {"Yasmin"=>"Excluded", "Eugene"=>"Excluded"} | RAYYAN-EXCLUSION-REASONS: Wrong topic,wrong topic
1260	The prevalence of metabolic syndrome and its predominant components among pre-and postmenopausal Ghanaian women	RAYYAN-INCLUSION: {"Yasmin"=>"Excluded", "Eugene"=>"Excluded"} | RAYYAN-EXCLUSION-REASONS: Wrong topic,wrong topic	10.1186/1756-0500-6-446
1261	The prevalence of orthostatic hypotension in type 2 diabetes mellitus patients in a diabetic clinic in Enugu South-East Nigeria	RAYYAN-INCLUSION: {"Yasmin"=>"Excluded", "Eugene"=>"Excluded"} | RAYYAN-EXCLUSION-REASONS: Wrong topic,wrong topic
1262	Body size preference among Yoruba in three Nigerian communities	RAYYAN-INCLUSION: {"Yasmin"=>"Excluded", "Eugene"=>"Excluded"} | RAYYAN-EXCLUSION-REASONS: Wrong topic,wrong topic	10.1007/s40519-013-0060-9
1263	Lower extremity peripheral artery disease: prevalence and risk factors among adult Nigerians with diabetes mellitus	RAYYAN-INCLUSION: {"Nana Efua"=>"Excluded", "Eugene"=>"Excluded", "Kezia"=>"Excluded"} | RAYYAN-EXCLUSION-REASONS: wrong topic
1264	Left ventricular dysfunction in normotensive type II diabetic patients in Port Harcourt, Nigeria	RAYYAN-INCLUSION: {"Nana Efua"=>"Excluded", "Eugene"=>"Excluded", "Kezia"=>"Excluded"} | RAYYAN-EXCLUSION-REASONS: wrong topic	10.2147/VHRM.S44540
1265	Cytokines, Type 2 DM and the Metabolic Syndrome	RAYYAN-INCLUSION: {"Yasmin"=>"Excluded", "Eugene"=>"Excluded"} | RAYYAN-EXCLUSION-REASONS: Wrong topic,wrong topic
1266	Time course of improvement of metabolic parameters after a 12 week physical exercise programme in patients with type 2 diabetes: the influence of gender in a Nigerian population	RAYYAN-INCLUSION: {"Yasmin"=>"Excluded", "Eugene"=>"Excluded"} | RAYYAN-EXCLUSION-REASONS: Wrong topic,wrong topic	10.1155/2013/310574
1267	The TCF7L2 rs7903146 (T) allele is associated with type 2 diabetes in urban Ghana: a hospital-based case-control study	RAYYAN-INCLUSION: {"Yasmin"=>"Excluded", "Eugene"=>"Excluded"} | RAYYAN-EXCLUSION-REASONS: Wrong topic,wrong topic	10.1186/1471-2350-14-96
1268	Prevalence of non-communicable diseases and its awareness among inhabitants of Sokoto metropolis: outcome of a screening program for hypertension, obesity, diabetes mellitus and overt proteinuria	RAYYAN-INCLUSION: {"Eugene"=>"Excluded"} | RAYYAN-EXCLUSION-REASONS: wrong topic
1269	Interventions to promote treatment adherence in type 2 diabetes mellitus	RAYYAN-INCLUSION: {"Nana Efua"=>"Included", "Eugene"=>"Included", "Kezia"=>"Included"} | USER-NOTES: {"Kezia"=>["not sure what this paper is actually talking about. "]}	10.12968/bjcn.2013.18.6.267
1270	Influence du jeûne du Ramadan sur les sensations d'appétit chez des musulmans diabétiques de type 2 au Mali	RAYYAN-INCLUSION: {"Nana Efua"=>"Excluded", "Eugene"=>"Excluded", "Kezia"=>"Excluded"} | RAYYAN-EXCLUSION-REASONS: wrong topic	10.1139/apnm-2012-0337
1271	Prevalence of erectile dysfunction (ED) and its risk factors among adult men in a Nigerian community	RAYYAN-INCLUSION: {"Eugene"=>"Excluded"} | RAYYAN-EXCLUSION-REASONS: wrong topic
1272	Risk of metabolic syndrome and diabetes among young twins and singletons in Guinea-Bissau	RAYYAN-INCLUSION: {"Eugene"=>"Excluded"} | RAYYAN-EXCLUSION-REASONS: wrong topic	10.2337/dc12-2653
1273	The comorbidity between depression and diabetes	RAYYAN-INCLUSION: {"Yasmin"=>"Excluded", "Eugene"=>"Excluded"} | RAYYAN-EXCLUSION-REASONS: Wrong topic,wrong topic	10.1007/s11920-013-0390-3
1274	C-reactive protein and incident diabetes in patients with arterial disease	RAYYAN-INCLUSION: {"Yasmin"=>"Excluded", "Eugene"=>"Excluded"} | RAYYAN-EXCLUSION-REASONS: Wrong topic,wrong topic	10.1111/eci.12142
1275	[Diabetes of rich, diabetes of poor. Diabetes as an evidence for health inequalities in Senegal]	RAYYAN-INCLUSION: {"Yasmin"=>"Excluded", "Eugene"=>"Excluded"} | RAYYAN-EXCLUSION-REASONS: Wrong topic,wrong topic	10.1016/j.crvi.2013.04.005
1276	The prevalence of metabolic syndrome in persons with type 2 diabetes at the Lagos University Tteaching Hospital, Lagos, Nigeria	RAYYAN-INCLUSION: {"Yasmin"=>"Excluded", "Eugene"=>"Excluded"} | RAYYAN-EXCLUSION-REASONS: Wrong topic,wrong topic
1277	Undiagnosed diabetes mellitus: a survey of dental outpatients in a tertiary hospital	RAYYAN-INCLUSION: {"Yasmin"=>"Excluded", "Eugene"=>"Excluded"} | RAYYAN-EXCLUSION-REASONS: Wrong topic,wrong topic
1278	A case series of chronic necrotizing pulmonary aspergillosis and a new proposal	RAYYAN-INCLUSION: {"Yasmin"=>"Excluded", "Eugene"=>"Excluded"} | RAYYAN-EXCLUSION-REASONS: Wrong topic,wrong topic	10.7883/yoken.66.312
1279	High population frequencies of APOL1 risk variants are associated with increased prevalence of non-diabetic chronic kidney disease in the Igbo people from south-eastern Nigeria	RAYYAN-INCLUSION: {"Nana Efua"=>"Excluded", "Eugene"=>"Excluded", "Kezia"=>"Excluded"} | RAYYAN-EXCLUSION-REASONS: wrong topic,wrong demographic	10.1159/000353223
1280	[Experimental study on preclinical quality control, urgent poison and irritation of Dendrobium aurantiacum eye drops, a class I new drug against diabetic cataract]	RAYYAN-INCLUSION: {"Nana Efua"=>"Excluded", "Eugene"=>"Excluded", "Kezia"=>"Excluded"} | RAYYAN-EXCLUSION-REASONS: wrong topic,wrong demographic
1281	Differences in Body Fat Distribution Play a Role in the Lower Levels of Elevated Fasting Glucose amongst Ghanaian Migrant Women Compared to Men	RAYYAN-INCLUSION: {"Eugene"=>"Excluded", "Kezia"=>"Excluded"} | RAYYAN-EXCLUSION-REASONS: wrong topic,wrong demographic	10.1371/journal.pone.0066516
1282	Diabetes mellitus and progression of vascular brain lesions and brain atrophy in patients with symptomatic atherosclerotic disease. The SMART-MR study	RAYYAN-INCLUSION: {"Yasmin"=>"Excluded", "Eugene"=>"Excluded"} | RAYYAN-EXCLUSION-REASONS: Wrong topic,wrong topic	10.1016/j.jns.2013.06.019
1283	Structural barriers to coping with type 1 diabetes mellitus in Ghana: experiences of diabetic youth and their families	RAYYAN-INCLUSION: {"Yasmin"=>"Excluded", "Eugene"=>"Excluded"} | RAYYAN-EXCLUSION-REASONS: Wrong topic,wrong topic
1284	Changing trend in the incidence of myocardial infarction among medical admissions in Ilorin, north-central Nigeria	RAYYAN-INCLUSION: {"Yasmin"=>"Excluded", "Eugene"=>"Excluded"} | RAYYAN-EXCLUSION-REASONS: Wrong topic,wrong topic
1285	Factors associated with depression and suicide among patients with diabetes mellitus and essential hypertension in a Nigerian teaching hospital	RAYYAN-INCLUSION: {"Nana Efua"=>"Excluded", "Eugene"=>"Excluded", "Kezia"=>"Excluded"} | RAYYAN-EXCLUSION-REASONS: wrong topic	10.4314/ahs.v13i1.10
1286	A predominance of hypertensive heart failure in the Abuja Heart Study cohort of urban Nigerians: a prospective clinical registry of 1515 de novo cases	RAYYAN-INCLUSION: {"Yasmin"=>"Excluded", "Eugene"=>"Excluded"} | RAYYAN-EXCLUSION-REASONS: Wrong topic,wrong topic	10.1093/eurjhf/hft061
1287	New-onset diabetes after renal transplantation: a case series as seen in a Nigerian kidney transplant population	RAYYAN-INCLUSION: {"Nana Efua"=>"Excluded", "Eugene"=>"Excluded", "Kezia"=>"Excluded"} | RAYYAN-EXCLUSION-REASONS: wrong topic,wrong demographic	10.4103/1119-3077.110134
1288	Relation of microalbuminuria to glycosylated hemoglobin and duration of type 2 diabetes	RAYYAN-INCLUSION: {"Eugene"=>"Excluded"} | RAYYAN-EXCLUSION-REASONS: wrong topic	10.4103/1119-3077.110159
1289	The knowledge attitude and practice regarding diabetes and diabetic retinopathy among the final year medical students of King Faisal University Medical College of Al Hasa region of Saudi Arabia: a cross sectional survey	RAYYAN-INCLUSION: {"Yasmin"=>"Excluded", "Eugene"=>"Excluded"} | RAYYAN-EXCLUSION-REASONS: Wrong topic,wrong topic	10.4103/1119-3077.110133
1290	[Prevalence survey of cardiovascular risk factors in the general population in St. Louis (Senegal)]	RAYYAN-INCLUSION: {"Eugene"=>"Excluded"} | RAYYAN-EXCLUSION-REASONS: wrong topic	10.1016/j.ancard.2013.02.005
1291	In vitro biological effects of two anti-diabetic medicinal plants used in Benin as folk medicine	RAYYAN-INCLUSION: {"Nana Efua"=>"Excluded", "Eugene"=>"Excluded", "Kezia"=>"Excluded"} | RAYYAN-EXCLUSION-REASONS: wrong topic,wrong demographic	10.1186/1472-6882-13-51
1292	Leiomyomatosis peritonealis disseminata and pregnancy: a case report	RAYYAN-INCLUSION: {"Nana Efua"=>"Excluded", "Eugene"=>"Excluded", "Kezia"=>"Excluded"} | RAYYAN-EXCLUSION-REASONS: wrong topic,wrong demographic
1293	Awareness, use and main source of information on preventive health examinations: a survey of childbearing women in Uyo, Nigeria	RAYYAN-INCLUSION: {"Yasmin"=>"Excluded", "Eugene"=>"Excluded"} | RAYYAN-EXCLUSION-REASONS: Wrong topic,wrong topic
1294	The frequency and pattern of cardiac autonomic neuropathy (CAN) in type 2 DM patients in a diabetic clinic in Enugu South-East Nigeria	RAYYAN-INCLUSION: {"Yasmin"=>"Excluded", "Eugene"=>"Excluded"} | RAYYAN-EXCLUSION-REASONS: Wrong topic,wrong topic
1295	Health behaviour and quality of life of patients with type 2 diabetes attending selected hospitals in south western Nigeria	RAYYAN-INCLUSION: {"Nana Efua"=>"Excluded", "Eugene"=>"Excluded", "Kezia"=>"Excluded"} | RAYYAN-EXCLUSION-REASONS: wrong topic
1296	Co-morbidities and socio-demographic distribution of stroke survivors referred for physiotherapy in a Nigerian Teaching Hospital: a retrospective study	RAYYAN-INCLUSION: {"Yasmin"=>"Excluded", "Eugene"=>"Excluded"} | RAYYAN-EXCLUSION-REASONS: Wrong topic,wrong topic
1297	Type 2 diabetes in Mauritania: prevalence of the undiagnosed diabetes, influence of family history and maternal effect	RAYYAN-INCLUSION: {"Yasmin"=>"Excluded", "Eugene"=>"Excluded"} | RAYYAN-EXCLUSION-REASONS: Wrong topic,wrong topic	10.1016/j.pcd.2012.12.002
1298	Relation of iron stores to oxidative stress in type 2 diabetes	RAYYAN-INCLUSION: {"Eugene"=>"Excluded"} | RAYYAN-EXCLUSION-REASONS: wrong topic	10.4103/1119-3077.106776
1299	Ultrasound prevalence of gallstone disease in diabetic patients at Ibadan, Nigeria	RAYYAN-INCLUSION: {"Yasmin"=>"Excluded", "Eugene"=>"Excluded"} | RAYYAN-EXCLUSION-REASONS: Wrong topic,wrong topic	10.4103/1119-3077.106770
1300	Association between sleep duration and diabetes mellitus: Isfahan Healthy Heart Program	RAYYAN-INCLUSION: {"Yasmin"=>"Excluded", "Eugene"=>"Excluded"} | RAYYAN-EXCLUSION-REASONS: Wrong topic,wrong topic	10.4103/1119-3077.106756
1301	Ischaemic stroke in hyperthyroidism without cardiac arrhythmia. A case report from south east Nigeria	RAYYAN-INCLUSION: {"Nana Efua"=>"Excluded", "Eugene"=>"Excluded", "Kezia"=>"Excluded"} | RAYYAN-EXCLUSION-REASONS: wrong topic,wrong demographic
1302	Diabetes mellitus in pregnancy: an update on the current classification and management	RAYYAN-INCLUSION: {"Yasmin"=>"Excluded", "Eugene"=>"Excluded"} | RAYYAN-EXCLUSION-REASONS: Wrong topic,wrong topic
1303	Renal impairment and all-cause mortality in cardiovascular disease: effect modification by type 2 diabetes mellitus	RAYYAN-INCLUSION: {"Eugene"=>"Excluded"} | RAYYAN-EXCLUSION-REASONS: wrong topic	10.1111/eci.12035
1304	Prescribing of antidiabetic medicines to older diabetes type 2 patients in Lagos, Nigeria	RAYYAN-INCLUSION: {"Eugene"=>"Excluded"} | RAYYAN-EXCLUSION-REASONS: wrong topic
1305	Unusual presentation of renal tuberculosis in type 2 diabetes	RAYYAN-INCLUSION: {"Yasmin"=>"Excluded", "Eugene"=>"Excluded"} | RAYYAN-EXCLUSION-REASONS: Wrong topic,wrong topic	10.4103/1119-3077.104540
1306	Omentoplasty as an effective surgical modality for managing a high risk patient with deep sternal wound infection	RAYYAN-INCLUSION: {"Nana Efua"=>"Excluded", "Eugene"=>"Excluded"} | RAYYAN-EXCLUSION-REASONS: wrong topic	10.4103/1119-3077.104531
1307	Metabolic syndrome in newly diagnosed type 2 diabetes mellitus using NCEP-ATP III, the Nnewi experience	RAYYAN-INCLUSION: {"Nana Efua"=>"Excluded", "Eugene"=>"Excluded", "Kezia"=>"Excluded"} | RAYYAN-EXCLUSION-REASONS: wrong topic	10.4103/1119-3077.104530
1308	Salivary flow and composition in diabetic and non-diabetic subjects	RAYYAN-INCLUSION: {"Eugene"=>"Excluded"} | RAYYAN-EXCLUSION-REASONS: wrong topic
1309	Prevalence and associated risk factors for gestational diabetes in Jos, North-central, Nigeria	RAYYAN-INCLUSION: {"Eugene"=>"Excluded"} | RAYYAN-EXCLUSION-REASONS: wrong topic	10.1007/s00404-012-2649-z
1310	Aqueous extracts of Roselle (Hibiscus sabdariffa Linn.) varieties inhibit α-amylase and α-glucosidase activities in vitro	RAYYAN-INCLUSION: {"Yasmin"=>"Excluded", "Eugene"=>"Excluded"} | RAYYAN-EXCLUSION-REASONS: Wrong topic,wrong topic	10.1089/jmf.2012.0004
1311	Measures of general and central obesity and risk of type 2 diabetes in a Ghanaian population	RAYYAN-INCLUSION: {"Nana Efua"=>"Excluded", "Eugene"=>"Excluded", "Kezia"=>"Excluded"} | RAYYAN-EXCLUSION-REASONS: wrong topic	10.1111/tmi.12024
1312	Clustering of hypertension, diabetes mellitus and dyslipidemia in a Nigerian population: a cross sectional study	RAYYAN-INCLUSION: {"Yasmin"=>"Excluded", "Eugene"=>"Excluded"} | RAYYAN-EXCLUSION-REASONS: Wrong topic,wrong topic
1313	Common mental disorders among subjects with T2DM in Sagamu, Nigeria	RAYYAN-INCLUSION: {"Yasmin"=>"Excluded", "Eugene"=>"Excluded"} | RAYYAN-EXCLUSION-REASONS: Wrong topic,wrong topic
1314	Kidney diseases in Africa: aetiological considerations, peculiarities and burden	RAYYAN-INCLUSION: {"Nana Efua"=>"Excluded", "Eugene"=>"Excluded", "Kezia"=>"Excluded"} | RAYYAN-EXCLUSION-REASONS: wrong topic,wrong demographic
1315	The relationship between microalbuminuria, cardiovascular risk factors and disease management in type 2 diabetes	RAYYAN-INCLUSION: {"Yasmin"=>"Excluded", "Eugene"=>"Excluded"} | RAYYAN-EXCLUSION-REASONS: Wrong topic,wrong topic
1316	Circulating adipokine levels in type 2 diabetes mellitus in Lagos, Nigeria	RAYYAN-INCLUSION: {"Yasmin"=>"Excluded", "Eugene"=>"Excluded"} | RAYYAN-EXCLUSION-REASONS: Wrong topic,wrong topic
1317	Chronic pulmonary aspergillosis due to Aspergillus niger	RAYYAN-INCLUSION: {"Yasmin"=>"Excluded", "Eugene"=>"Excluded"} | RAYYAN-EXCLUSION-REASONS: Wrong topic,wrong topic	10.1164/rccm.201202-0263IM
1318	Socio-demographic and clinical profile of chronic pain with neuropathic characteristics in sub-Saharan African elderly	RAYYAN-INCLUSION: {"Yasmin"=>"Excluded", "Eugene"=>"Excluded"} | RAYYAN-EXCLUSION-REASONS: Wrong topic,wrong topic	10.1002/j.1532-2149.2012.00243.x
1319	Diabetic foot lesions as seen in Nigerian teaching hospital: pattern and a simple classification	RAYYAN-INCLUSION: {"Yasmin"=>"Excluded", "Eugene"=>"Excluded"} | RAYYAN-EXCLUSION-REASONS: Wrong topic,wrong topic
1320	Dyslipidemia in Nigeria: prevalence and pattern	RAYYAN-INCLUSION: {"Eugene"=>"Excluded", "Kezia"=>"Excluded"} | RAYYAN-EXCLUSION-REASONS: wrong topic,wrong demographic	10.4103/1596-3519.102846
1321	Cultural diversity in physical diseases among patients with mental illnesses	RAYYAN-INCLUSION: {"Yasmin"=>"Excluded", "Eugene"=>"Excluded"} | RAYYAN-EXCLUSION-REASONS: Wrong topic,wrong topic	10.1177/0004867412463614
1322	Self-reported incident type 2 diabetes in the Ibadan study of ageing: relationship with urban residence and socioeconomic status	RAYYAN-INCLUSION: {"Yasmin"=>"Excluded", "Eugene"=>"Excluded"} | RAYYAN-EXCLUSION-REASONS: Wrong topic,wrong topic	10.1159/000340062
1323	Anaesthetic and obstetric challenges of morbid obesity in caesarean deliveries--a study in South-eastern Nigeria	RAYYAN-INCLUSION: {"Yasmin"=>"Excluded", "Eugene"=>"Excluded"} | RAYYAN-EXCLUSION-REASONS: Wrong topic,wrong topic
1324	Prevalence of microalbuminuria among secondary school children	RAYYAN-INCLUSION: {"Eugene"=>"Excluded"} | RAYYAN-EXCLUSION-REASONS: wrong topic	10.4314/ahs.v12i2.10
1325	Perceived medication use challenges and coping strategies among medical outpatients in Nigeria	RAYYAN-INCLUSION: {"Nana Efua"=>"Excluded", "Eugene"=>"Excluded"} | RAYYAN-EXCLUSION-REASONS: wrong topic	10.1007/s11096-012-9706-3
1326	Pharmacist's intervention in the control of blood sugar levels in randomised diabetes patients at a primary health care setting in Benin City	RAYYAN-INCLUSION: {"Nana Efua"=>"Included", "Eugene"=>"Included"}
1327	Management of diabetes in Guinean traditional medicine: an ethnobotanical investigation in the coastal lowlands	RAYYAN-INCLUSION: {"Nana Efua"=>"Excluded", "Eugene"=>"Excluded", "Kezia"=>"Excluded"} | RAYYAN-EXCLUSION-REASONS: wrong topic	10.1016/j.jep.2012.09.020
1328	Oral Candida colonization in HIV-positive women: associated factors and changes following antiretroviral therapy	RAYYAN-INCLUSION: {"Nana Efua"=>"Excluded", "Eugene"=>"Excluded"} | RAYYAN-EXCLUSION-REASONS: wrong topic	10.1099/jmm.0.047522-0
1329	Prevalence and predictors of impaired fasting glucose among Nigerian patients with hepatitis B virus infection	RAYYAN-INCLUSION: {"Eugene"=>"Excluded"} | RAYYAN-EXCLUSION-REASONS: wrong topic	10.1016/j.diabres.2012.08.006
1330	Elevated plasma homocysteine in type 2 diabetes mellitus: a risk factor for cardiovascular diseases	RAYYAN-INCLUSION: {"Eugene"=>"Excluded", "Kezia"=>"Excluded"} | RAYYAN-EXCLUSION-REASONS: wrong topic
1331	Factors that influence parental attitudes toward enrollment in type 1 diabetes trials	RAYYAN-INCLUSION: {"Nana Efua"=>"Excluded", "Eugene"=>"Excluded", "Kezia"=>"Excluded"} | RAYYAN-EXCLUSION-REASONS: wrong topic,foreign language	10.1371/journal.pone.0044341
1332	In the shadow of HIV/AIDS: forgotten diseases in sub-Saharan Africa: global health issues and funding agency responsibilities	RAYYAN-INCLUSION: {"Nana Efua"=>"Excluded", "Eugene"=>"Excluded", "Kezia"=>"Excluded"} | RAYYAN-EXCLUSION-REASONS: wrong topic,wrong demographic	10.1057/jphp.2012.29
1333	Tropical Diabetic Hand Syndrome: report of 2 cases	RAYYAN-INCLUSION: {"Yasmin"=>"Excluded", "Eugene"=>"Excluded"} | RAYYAN-EXCLUSION-REASONS: Wrong topic,wrong topic
1334	Prediction of metabolic syndrome among postmenopausal Ghanaian women using obesity and atherogenic markers	RAYYAN-INCLUSION: {"Eugene"=>"Excluded"} | RAYYAN-EXCLUSION-REASONS: wrong topic	10.1186/1476-511X-11-101
1335	Prevalence of hypertension and diabetes mellitus in adults from a rural community in Ghana	RAYYAN-INCLUSION: {"Eugene"=>"Excluded"} | RAYYAN-EXCLUSION-REASONS: wrong topic
1336	Prevalence of hypertension in Kegbara-Dere, a rural community in the Niger Delta region, Nigeria	RAYYAN-INCLUSION: {"Eugene"=>"Excluded"} | RAYYAN-EXCLUSION-REASONS: wrong topic
1337	Profile of patients presenting at a low vision clinic in a developing country	RAYYAN-INCLUSION: {"Eugene"=>"Excluded"} | RAYYAN-EXCLUSION-REASONS: wrong topic	10.1186/1471-2415-12-31
1338	Prevalence of cardiovascular risk factors in an urban area of Togo: a WHO STEPS-wise approach in Lome, Togo	RAYYAN-INCLUSION: {"Eugene"=>"Excluded"} | RAYYAN-EXCLUSION-REASONS: wrong topic	10.5830/CVJA-2011-071
1339	Fruits and vegetables diet improves some selected haemorheological parameters predisposing to cardiovascular disease in non insulin dependent diabetes mellitus NIDDM subjects	RAYYAN-INCLUSION: {"Nana Efua"=>"Excluded", "Eugene"=>"Excluded", "Kezia"=>"Excluded"} | RAYYAN-EXCLUSION-REASONS: wrong topic,wrong demographic	10.3923/pjbs.2012.694.697
1340	Excess renal insufficiency among type 2 diabetic patients with dip-stick positive proteinuria in a tertiary hospital	RAYYAN-INCLUSION: {"Nana Efua"=>"Excluded", "Eugene"=>"Excluded", "Kezia"=>"Excluded"} | RAYYAN-EXCLUSION-REASONS: wrong topic
1341	Total vascular risk as a strong correlate of severity of diabetic peripheral neuropathy in Nigerian Africans	RAYYAN-INCLUSION: {"Yasmin"=>"Excluded", "Eugene"=>"Excluded"} | RAYYAN-EXCLUSION-REASONS: Wrong topic,wrong topic
1342	Dysglycaemia and its risk factors in an urban Fulani population of northern Nigeria	RAYYAN-INCLUSION: {"Eugene"=>"Excluded", "Kezia"=>"Excluded"} | RAYYAN-EXCLUSION-REASONS: wrong topic,wrong demographic
1343	Evaluation of association between digital dermatoglyphic traits and type-2 diabetes in Lagos, Nigeria	RAYYAN-INCLUSION: {"Nana Efua"=>"Excluded", "Eugene"=>"Excluded", "Kezia"=>"Excluded"} | RAYYAN-EXCLUSION-REASONS: wrong topic
1344	Left ventricular geometry in Nigerians with type II diabetes mellitus	RAYYAN-INCLUSION: {"Nana Efua"=>"Excluded", "Eugene"=>"Excluded", "Kezia"=>"Excluded"} | RAYYAN-EXCLUSION-REASONS: wrong topic
1345	[Screening for asymptomatic peripheral arterial occlusive disease of the lower limbs by measuring the ankle-brachial index in the general population (Senegal)]	RAYYAN-INCLUSION: {"Eugene"=>"Excluded"} | RAYYAN-EXCLUSION-REASONS: wrong topic	10.1016/j.jmv.2012.05.003
1346	Prevalence of a marker of active helicobacter pylori infection among patients with type 2 diabetes mellitus in Lagos, Nigeria	RAYYAN-INCLUSION: {"Eugene"=>"Excluded"} | RAYYAN-EXCLUSION-REASONS: wrong topic	10.1186/1756-0500-5-284
1347	Relationship between serum testosterone levels and features of the metabolic syndrome defining criteria in patients with type 2 diabetes mellitus	RAYYAN-INCLUSION: {"Eugene"=>"Excluded"} | RAYYAN-EXCLUSION-REASONS: wrong topic
1348	The combined use of aspirin, a statin, and blood pressure-lowering agents (polypill components) in clinical practice in patients with vascular diseases or type 2 diabetes mellitus	RAYYAN-INCLUSION: {"Yasmin"=>"Excluded", "Eugene"=>"Excluded"} | RAYYAN-EXCLUSION-REASONS: Wrong topic,wrong topic	10.1177/2047487312449587
1349	Lipid disorders in hospital attendants in Kumasi, Ghana	RAYYAN-INCLUSION: {"Nana Efua"=>"Excluded", "Eugene"=>"Excluded", "Kezia"=>"Excluded"} | RAYYAN-EXCLUSION-REASONS: wrong topic,wrong demographic
1350	Prevalence of diabetes and associated risk factors in a Senegalese urban (Dakar) population	RAYYAN-INCLUSION: {"Eugene"=>"Excluded"} | RAYYAN-EXCLUSION-REASONS: wrong topic	10.1016/j.diabet.2012.02.011
1351	The prevalence of obesity-related hypertension and risk for new vascular events in patients with vascular diseases	RAYYAN-INCLUSION: {"Yasmin"=>"Excluded", "Eugene"=>"Excluded"} | RAYYAN-EXCLUSION-REASONS: Wrong topic,wrong topic	10.1038/oby.2012.76
1352	Knowledge of stroke among an urban population in Cotonou (Benin)	RAYYAN-INCLUSION: {"Nana Efua"=>"Excluded", "Eugene"=>"Excluded", "Kezia"=>"Excluded"} | RAYYAN-EXCLUSION-REASONS: wrong topic,wrong demographic	10.1159/000336862
1353	Antioxidant status of type 2 diabetic patients in Port Harcourt, Nigeria	RAYYAN-INCLUSION: {"Yasmin"=>"Excluded", "Eugene"=>"Excluded"} | RAYYAN-EXCLUSION-REASONS: Wrong topic,wrong topic	10.4103/1119-3077.94099
1354	Relationships between hemoglobin A 1c and spot glucose measurements in Nigerians with type 2 diabetes mellitus	RAYYAN-INCLUSION: {"Eugene"=>"Excluded"} | RAYYAN-EXCLUSION-REASONS: wrong topic	10.4103/1119-3077.94091
1355	Control to goal of cardiometabolic risk factors among Nigerians living with type 2 diabetes mellitus	RAYYAN-INCLUSION: {"Yasmin"=>"Excluded", "Eugene"=>"Excluded"} | RAYYAN-EXCLUSION-REASONS: Wrong topic,wrong topic	10.4103/1119-3077.94089
1356	Natural antidiabetic compound for the therapeutic management of diabetes mellitus and its drug delivery system	RAYYAN-INCLUSION: {"Nana Efua"=>"Excluded", "Eugene"=>"Excluded", "Kezia"=>"Excluded"} | RAYYAN-EXCLUSION-REASONS: wrong topic	10.3109/19390211.2011.593616
1357	Prevalence of cardiovascular risk factors amongst traders in an urban market in Lagos, Nigeria	RAYYAN-INCLUSION: {"Eugene"=>"Excluded"} | RAYYAN-EXCLUSION-REASONS: wrong topic
1358	Descriptive analysis of blood pressure control among treated hypertensive patients in a tertiary hospital in Nigeria	RAYYAN-INCLUSION: {"Yasmin"=>"Excluded", "Eugene"=>"Excluded"} | RAYYAN-EXCLUSION-REASONS: Wrong topic,wrong topic
1359	Gender differences in the variables of exercise treadmill test in type 2 diabetes mellitus	RAYYAN-INCLUSION: {"Nana Efua"=>"Excluded", "Eugene"=>"Excluded", "Kezia"=>"Excluded"} | RAYYAN-EXCLUSION-REASONS: wrong topic	10.4103/1596-3519.93532
1360	Left ventricular structure and function in black normotensive type 2 diabetes mellitus patients	RAYYAN-INCLUSION: {"Nana Efua"=>"Excluded", "Eugene"=>"Excluded", "Kezia"=>"Excluded"} | RAYYAN-EXCLUSION-REASONS: wrong topic	10.4103/1596-3519.93530
1361	Pattern of diabetic retinopathy in Kano, Nigeria	RAYYAN-INCLUSION: {"Nana Efua"=>"Excluded", "Eugene"=>"Excluded"} | RAYYAN-EXCLUSION-REASONS: wrong topic	10.4103/1596-3519.93528
1362	Diabetic foot ulcers in Port Moresby General Hospital 2003-2008: review of the principles of effective prevention and management of diabetic foot	RAYYAN-INCLUSION: {"Yasmin"=>"Excluded", "Eugene"=>"Excluded"} | RAYYAN-EXCLUSION-REASONS: Wrong topic,wrong topic
1363	Effects of a short term supplementation of a fermented papaya preparation on biomarkers of diabetes mellitus in a randomized Mauritian population	RAYYAN-INCLUSION: {"Eugene"=>"Excluded", "Kezia"=>"Excluded"} | RAYYAN-EXCLUSION-REASONS: wrong topic	10.1016/j.ypmed.2012.01.014
1364	Prevalence of left ventricular hypertrophy in hypertensive and normotensive type 2 diabetic females in Port Harcourt	RAYYAN-INCLUSION: {"Eugene"=>"Excluded"} | RAYYAN-EXCLUSION-REASONS: wrong topic
1365	Risk of elevated resting heart rate on the development of type 2 diabetes in patients with clinically manifest vascular diseases	RAYYAN-INCLUSION: {"Eugene"=>"Excluded"} | RAYYAN-EXCLUSION-REASONS: wrong topic	10.1530/EJE-11-1017
1366	Type 2 diabetes mellitus in a Nigerian child: a case report	RAYYAN-INCLUSION: {"Yasmin"=>"Excluded", "Eugene"=>"Excluded"} | RAYYAN-EXCLUSION-REASONS: Wrong topic,wrong topic
1367	Comparative performance of HbA1c 6.5% for FPG ≥7.0 vs 2hr PG≥11.1 criteria for diagnosis of type 2 diabetes	RAYYAN-INCLUSION: {"Yasmin"=>"Excluded", "Eugene"=>"Excluded"} | RAYYAN-EXCLUSION-REASONS: Wrong topic,wrong topic
1368	DNA methylation profiling at imprinted loci after periconceptional micronutrient supplementation in humans: results of a pilot randomized controlled trial	RAYYAN-INCLUSION: {"Eugene"=>"Excluded", "Kezia"=>"Excluded"} | RAYYAN-EXCLUSION-REASONS: wrong topic,wrong demographic	10.1096/fj.11-192708
1369	Plasma triglyceride levels increase the risk for recurrent vascular events independent of LDL-cholesterol or nonHDL-cholesterol	RAYYAN-INCLUSION: {"Nana Efua"=>"Excluded", "Eugene"=>"Excluded"} | RAYYAN-EXCLUSION-REASONS: wrong topic	10.1016/j.ijcard.2012.01.008
1370	Obesity: an emerging disease	RAYYAN-INCLUSION: {"Nana Efua"=>"Excluded", "Eugene"=>"Excluded"} | RAYYAN-EXCLUSION-REASONS: wrong topic	10.4103/1119-3077.91741
1371	A cultural lens to understanding daily experiences with type 2 diabetes self-management among clinic patients in M'bour, Senegal	RAYYAN-INCLUSION: {"Yasmin"=>"Excluded", "Eugene"=>"Excluded"} | RAYYAN-EXCLUSION-REASONS: Wrong topic,wrong topic	10.2190/IQ.33.4.b
1372	Electrocardiographic abnormalities among dialysis naïve chronic kidney disease patients in Ilorin Nigeria	RAYYAN-INCLUSION: {"Eugene"=>"Excluded", "Kezia"=>"Excluded"} | RAYYAN-EXCLUSION-REASONS: wrong topic,wrong demographic	10.4103/1596-3519.91011
1373	Protocol for the modeling the epidemiologic transition study: a longitudinal observational study of energy balance and change in body weight, diabetes and cardiovascular disease risk	RAYYAN-INCLUSION: {"Eugene"=>"Excluded"} | RAYYAN-EXCLUSION-REASONS: wrong topic	10.1186/1471-2458-11-927
1374	Global variability in diabetes mellitus and its association with body weight and primary healthcare support in 49 low- and middle-income developing countries	RAYYAN-INCLUSION: {"Nana Efua"=>"Excluded", "Eugene"=>"Excluded", "Kezia"=>"Excluded"} | RAYYAN-EXCLUSION-REASONS: wrong topic	10.1111/j.1464-5491.2011.03549.x
1375	Dyslipidaemia among Nigerian oil workers with type 2 diabetes mellitus	RAYYAN-INCLUSION: {"Eugene"=>"Excluded", "Kezia"=>"Excluded"} | RAYYAN-EXCLUSION-REASONS: wrong topic
1376	Urbanisation, nutrition transition and cardiometabolic risk: the Benin study	RAYYAN-INCLUSION: {"Yasmin"=>"Excluded", "Eugene"=>"Excluded"} | RAYYAN-EXCLUSION-REASONS: Wrong topic,wrong topic	10.1017/S0007114511004661
1377	The Short International Physical Activity Questionnaire: cross-cultural adaptation, validation and reliability of the Hausa language version in Nigeria	RAYYAN-INCLUSION: {"Yasmin"=>"Excluded", "Eugene"=>"Excluded"} | RAYYAN-EXCLUSION-REASONS: Wrong topic,wrong topic	10.1186/1471-2288-11-156
1378	Ethnobotanical study of medicinal plants used in the management of diabetes mellitus and hypertension in the Central Region of Togo	RAYYAN-INCLUSION: {"Nana Efua"=>"Excluded", "Eugene"=>"Excluded", "Kezia"=>"Excluded"} | RAYYAN-EXCLUSION-REASONS: wrong topic	10.3109/13880209.2011.621959
1379	Dyslipidemias in type 2 diabetes mellitus patients in Nnewi South-East Nigeria	RAYYAN-INCLUSION: {"Eugene"=>"Excluded", "Kezia"=>"Excluded"} | RAYYAN-EXCLUSION-REASONS: wrong topic	10.4103/1596-3519.87045
1380	Age-related macular degeneration in Onitsha, Nigeria	RAYYAN-INCLUSION: {"Yasmin"=>"Excluded", "Eugene"=>"Excluded"} | RAYYAN-EXCLUSION-REASONS: Wrong topic,wrong topic	10.4103/1119-3077.86778
1381	Fetal macrosomia: obstetric outcome of 311 cases in UNTH, Enugu, Nigeria	RAYYAN-INCLUSION: {"Nana Efua"=>"Excluded", "Eugene"=>"Excluded", "Kezia"=>"Excluded"} | RAYYAN-EXCLUSION-REASONS: wrong topic,wrong demographic	10.4103/1119-3077.86777
1382	Prevalence of hypertension amongst persons with diabetes mellitus in Benin City, Nigeria	RAYYAN-INCLUSION: {"Eugene"=>"Excluded"} | RAYYAN-EXCLUSION-REASONS: wrong topic	10.4103/1119-3077.86772
1383	[Bilateral simultaneous central retinal artery occlusion revealing giant cell arteritis]	RAYYAN-INCLUSION: {"Yasmin"=>"Excluded", "Eugene"=>"Excluded"} | RAYYAN-EXCLUSION-REASONS: Wrong topic,wrong topic
1384	Glycaemic response to some commonly eaten fruits in type 2 diabetes mellitus	RAYYAN-INCLUSION: {"Nana Efua"=>"Excluded", "Eugene"=>"Excluded", "Kezia"=>"Excluded"} | RAYYAN-EXCLUSION-REASONS: wrong topic
1385	Oxidative metabolism of a quinoxaline derivative by xanthine oxidase in rodent plasma	RAYYAN-INCLUSION: {"Nana Efua"=>"Excluded", "Eugene"=>"Excluded"} | RAYYAN-EXCLUSION-REASONS: wrong topic	10.1021/tx200329k
1386	Hypogonadism and subnormal total testosterone levels in men with type 2 diabetes mellitus	RAYYAN-INCLUSION: {"Nana Efua"=>"Excluded", "Eugene"=>"Excluded", "Kezia"=>"Excluded"} | RAYYAN-EXCLUSION-REASONS: wrong topic
1387	Physical activity levels of type 2 diabetes patients seen at the outpatient diabetes clinics of two tertiary health institutions in Nigeria	RAYYAN-INCLUSION: {"Nana Efua"=>"Excluded", "Eugene"=>"Excluded"} | RAYYAN-EXCLUSION-REASONS: wrong topic
1388	End-stage renal disease in Nigeria: an overview of the epidemiology and the pathogenetic mechanisms	RAYYAN-INCLUSION: {"Eugene"=>"Excluded", "Kezia"=>"Excluded"} | RAYYAN-EXCLUSION-REASONS: wrong topic,wrong demographic
1389	Ameliorative effects of ethanolic leaf extract of Azadirachta indica on renal histologic alterations in streptozotocin-induced diabetic rats	RAYYAN-INCLUSION: {"Yasmin"=>"Excluded", "Eugene"=>"Excluded"} | RAYYAN-EXCLUSION-REASONS: Wrong topic,wrong topic	10.1142/S0192415X11009299
1390	Emotional distress is associated with poor self care in type 2 diabetes mellitus	RAYYAN-INCLUSION: {"Eugene"=>"Excluded", "Kezia"=>"Excluded"} | RAYYAN-EXCLUSION-REASONS: wrong topic	10.1111/j.1753-0407.2011.00156.x
1391	[Prevalence and factors related to therapeutic adherence among black African outpatients with stable coronary artery disease in a cardiology department of Dakar in Senegal]	RAYYAN-INCLUSION: {"Eugene"=>"Excluded"} | RAYYAN-EXCLUSION-REASONS: wrong topic	10.1016/j.ancard.2011.07.001
1392	Obesity in adult Nigerians: a study of its pattern and common primary co-morbidities in a rural Mission General Hospital in Imo state,South-Eastern Nigeria	RAYYAN-INCLUSION: {"Nana Efua"=>"Excluded", "Eugene"=>"Excluded"} | RAYYAN-EXCLUSION-REASONS: wrong topic	10.4103/1119-3077.84019
1393	Prevalence of dyslipidemia among adult diabetic patients with overt diabetic nephropathy in Anambra state south-east Nigeria	RAYYAN-INCLUSION: {"Eugene"=>"Excluded"} | RAYYAN-EXCLUSION-REASONS: wrong topic	10.4103/1119-3077.84009
1394	Diabetic foot care: self reported knowledge and practice among patients attending three tertiary hospital in Nigeria	RAYYAN-INCLUSION: {"Yasmin"=>"Excluded", "Eugene"=>"Excluded"} | RAYYAN-EXCLUSION-REASONS: Wrong topic,wrong topic	10.4314/gmj.v45i2.68930
1395	Case report: melioidosis imported from West Africa to Europe	RAYYAN-INCLUSION: {"Yasmin"=>"Excluded", "Eugene"=>"Excluded"} | RAYYAN-EXCLUSION-REASONS: Wrong topic	10.4269/ajtmh.2011.11-0207
1396	Physiological and behavioral factors related to physical activity in black women with type 2 diabetes mellitus	RAYYAN-INCLUSION: {"Nana Efua"=>"Excluded", "Eugene"=>"Excluded"} | RAYYAN-EXCLUSION-REASONS: wrong topic	10.1177/1043659611414143
1397	Glycaemic indices and non-traditional biochemical cardiovascular disease markers in a diabetic population in Nigeria	RAYYAN-INCLUSION: {"Nana Efua"=>"Excluded", "Eugene"=>"Excluded", "Kezia"=>"Excluded"} | RAYYAN-EXCLUSION-REASONS: wrong topic
1398	Melioidosis acquired by traveler to Nigeria	RAYYAN-INCLUSION: {"Nana Efua"=>"Excluded", "Eugene"=>"Excluded", "Kezia"=>"Excluded"} | RAYYAN-EXCLUSION-REASONS: wrong topic,wrong demographic	10.3201/eid1707.100502
1399	Waist circumference and metabolic risk factors have separate and additive effects on the risk of future Type 2 diabetes in patients with vascular diseases. A cohort study	RAYYAN-INCLUSION: {"Yasmin"=>"Excluded", "Eugene"=>"Excluded"} | RAYYAN-EXCLUSION-REASONS: Wrong topic,wrong topic	10.1111/j.1464-5491.2011.03318.x
1400	Cardiovascular risk factor treatment targets and renal complications in high risk vascular patients: a cohort study	RAYYAN-INCLUSION: {"Yasmin"=>"Excluded", "Eugene"=>"Excluded"} | RAYYAN-EXCLUSION-REASONS: Wrong topic,wrong topic	10.1186/1471-2261-11-40
1401	The health of the "older women" in Accra, Ghana: results of the Women's Health Study of Accra	RAYYAN-INCLUSION: {"Yasmin"=>"Excluded", "Eugene"=>"Excluded"} | RAYYAN-EXCLUSION-REASONS: Wrong topic,wrong topic	10.1007/s10823-011-9148-8
1402	[Study of echocardiographic parameters of type 2 black African diabetics at high cardiovascular risk. A cross-sectional study of 79 cases in Senegal]	RAYYAN-INCLUSION: {"Yasmin"=>"Excluded", "Eugene"=>"Excluded"} | RAYYAN-EXCLUSION-REASONS: Wrong topic,wrong topic	10.1016/j.ancard.2011.04.013
1403	Determinants of sexual dysfunction among clinically diagnosed diabetic patients	RAYYAN-INCLUSION: {"Yasmin"=>"Excluded", "Eugene"=>"Excluded"} | RAYYAN-EXCLUSION-REASONS: Wrong topic,wrong topic	10.1186/1477-7827-9-70
1404	Oral glucose tolerance testing outcomes among women at high risk for gestational diabetes mellitus	RAYYAN-INCLUSION: {"Nana Efua"=>"Excluded", "Eugene"=>"Excluded"} | RAYYAN-EXCLUSION-REASONS: wrong topic	10.1136/jcp.2010.087098
1405	Achieving blood preSsure goals sTudy in uncontrolled hypeRtensive pAtients treated with a fixed-dose combination of ramipriL/hydrochlorothiazide: the ASTRAL study	RAYYAN-INCLUSION: {"Yasmin"=>"Excluded", "Eugene"=>"Excluded"} | RAYYAN-EXCLUSION-REASONS: Wrong topic,wrong topic	10.5830/cvja-2010-086
1406	[Characteristics of chronic renal failure in black adult patients hospitalized in the Internal Medicine department of Treichville University Hospital]	RAYYAN-INCLUSION: {"Yasmin"=>"Excluded", "Eugene"=>"Excluded"} | RAYYAN-EXCLUSION-REASONS: Wrong topic,wrong topic	10.1016/j.nephro.2011.03.009
1407	Perinatal outcome of macrosomic births in Port Harcourt	RAYYAN-INCLUSION: {"Nana Efua"=>"Excluded", "Eugene"=>"Excluded"} | RAYYAN-EXCLUSION-REASONS: wrong topic	10.4314/njm.v19i4.61971
1408	Serum C-reactive protein in Nigerians with type 2 diabetes mellitus	RAYYAN-INCLUSION: {"Yasmin"=>"Excluded", "Eugene"=>"Excluded"} | RAYYAN-EXCLUSION-REASONS: Wrong topic,wrong topic	10.4314/njm.v19i4.69784
1409	Non-alcoholic fatty liver disease and the metabolic syndrome in an urban hospital serving an African community	RAYYAN-INCLUSION: {"Nana Efua"=>"Excluded", "Eugene"=>"Excluded"} | RAYYAN-EXCLUSION-REASONS: wrong topic
1410	Knowledge, attitude and practice of ministry of health primary health care physicians in the management of type 2 diabetes mellitus: a cross-sectional study in the Al Hasa District of Saudi Arabia, 2010	RAYYAN-INCLUSION: {"Nana Efua"=>"Excluded", "Eugene"=>"Excluded", "Kezia"=>"Excluded"} | RAYYAN-EXCLUSION-REASONS: wrong topic	10.4103/1119-3077.79241
1411	Self-monitoring of blood glucose improved glycemic control and the 10-year coronary heart disease risk profile of female type 2 diabetes patients in Trinidad and Tobago	RAYYAN-INCLUSION: {"Yasmin"=>"Excluded", "Eugene"=>"Excluded"} | RAYYAN-EXCLUSION-REASONS: Wrong topic,wrong topic	10.4103/1119-3077.79230
1412	Relationship between duration of diagnosis and neuromusculoskeletal complications of middle-aged type 2 diabetes patients	RAYYAN-INCLUSION: {"Eugene"=>"Excluded"} | RAYYAN-EXCLUSION-REASONS: wrong topic	10.4314/wajm.v29i6.68274
1413	Causes of medical coma in adult patients at the University College Hospital, Ibadan Nigeria	RAYYAN-INCLUSION: {"Yasmin"=>"Excluded", "Eugene"=>"Excluded"} | RAYYAN-EXCLUSION-REASONS: Wrong topic,wrong topic
1414	Diabetic retinopathy: current developments in pathogenesis and management	RAYYAN-INCLUSION: {"Yasmin"=>"Excluded", "Eugene"=>"Excluded", "Kezia"=>"Excluded"} | RAYYAN-EXCLUSION-REASONS: Wrong topic,wrong topic
1415	Glucose intolerance in the West African Diaspora: a skeletal muscle fibre type distribution hypothesis	RAYYAN-INCLUSION: {"Nana Efua"=>"Excluded", "Eugene"=>"Excluded", "Kezia"=>"Excluded"} | RAYYAN-EXCLUSION-REASONS: wrong topic,wrong demographic	10.1111/j.1748-1716.2011.02272.x
1416	Mobile phone ownership among Nigerians with diabetes	RAYYAN-INCLUSION: {"Nana Efua"=>"Excluded", "Eugene"=>"Excluded", "Kezia"=>"Excluded"} | RAYYAN-EXCLUSION-REASONS: wrong topic
1417	Accelerated cognitive decline in patients with type 2 diabetes: MRI correlates and risk factors	RAYYAN-INCLUSION: {"Yasmin"=>"Excluded", "Eugene"=>"Excluded"} | RAYYAN-EXCLUSION-REASONS: Wrong topic,wrong topic	10.1002/dmrr.1163
1418	Eligibility of Nigerians with type 2 diabetes mellitus for inhaled insulin	RAYYAN-INCLUSION: {"Eugene"=>"Excluded", "Kezia"=>"Excluded"} | RAYYAN-EXCLUSION-REASONS: wrong topic	10.4314/nqjhm.v20i2.58037
1419	Neuromusculoskeletal disorders in patients with type 2 diabetes mellitus: outcome of a twelve-week therapeutic exercise programme	RAYYAN-INCLUSION: {"Nana Efua"=>"Excluded", "Eugene"=>"Excluded", "Kezia"=>"Excluded"} | RAYYAN-EXCLUSION-REASONS: wrong topic | USER-NOTES: {"Nana Efua"=>["Not directly related to glucose level but a symptom of diabetes"]}
1420	Nutrient intakes and dysglycaemia in populations of West African origin	RAYYAN-INCLUSION: {"Nana Efua"=>"Excluded", "Eugene"=>"Excluded"} | RAYYAN-EXCLUSION-REASONS: wrong topic	10.1017/S0007114510003399
1421	Fungal infections among diabetic foot ulcer- patients attending diabetic clinic in Kenyatta National Hospital, Kenya	RAYYAN-INCLUSION: {"Nana Efua"=>"Excluded", "Eugene"=>"Excluded", "Kezia"=>"Excluded"} | RAYYAN-EXCLUSION-REASONS: wrong topic
1422	[Ketoacidosis in type 1 diabetes mellitus: 73 cases in Dakar]	RAYYAN-INCLUSION: {"Nana Efua"=>"Excluded", "Eugene"=>"Excluded", "Kezia"=>"Excluded"} | RAYYAN-EXCLUSION-REASONS: wrong topic,wrong demographic
1423	Morbidity and mortality amongst infants of diabetic mothers admitted into a special care baby unit in Port Harcourt, Nigeria	RAYYAN-INCLUSION: {"Nana Efua"=>"Excluded", "Eugene"=>"Excluded", "Kezia"=>"Excluded"} | RAYYAN-EXCLUSION-REASONS: wrong topic,wrong demographic	10.1186/1824-7288-36-77
1424	Hypertension, diabetes and overweight: looming legacies of the Biafran famine	RAYYAN-INCLUSION: {"Nana Efua"=>"Excluded", "Eugene"=>"Excluded", "Kezia"=>"Excluded"} | RAYYAN-EXCLUSION-REASONS: wrong topic	10.1371/journal.pone.0013582
1425	Microvascular determinants of cognitive decline and brain volume change in elderly patients with type 2 diabetes	RAYYAN-INCLUSION: {"Nana Efua"=>"Excluded", "Eugene"=>"Excluded", "Kezia"=>"Excluded"} | RAYYAN-EXCLUSION-REASONS: wrong topic	10.1159/000321354
1426	Randomized and double-blinded pilot clinical study of the safety and anti-diabetic efficacy of the Rauvolfia-Citrus tea, as used in Nigerian traditional medicine	RAYYAN-INCLUSION: {"Eugene"=>"Excluded"} | RAYYAN-EXCLUSION-REASONS: wrong topic	10.1016/j.jep.2010.10.013
1427	An assessment of peripheral vascular disease in patients with diabetic foot ulcer	RAYYAN-INCLUSION: {"Yasmin"=>"Excluded", "Eugene"=>"Excluded"} | RAYYAN-EXCLUSION-REASONS: Wrong topic,wrong topic	10.1016/j.foot.2010.09.002
1428	Universal principles for culturally sensitive diabetic education	RAYYAN-INCLUSION: {"Yasmin"=>"Excluded", "Eugene"=>"Excluded"} | RAYYAN-EXCLUSION-REASONS: Wrong topic,wrong topic	10.1097/cnj.0b013e3181ef60f4
1429	Type 2 diabetes mellitus and increased risk for malaria infection	RAYYAN-INCLUSION: {"Yasmin"=>"Excluded", "Eugene"=>"Excluded"} | RAYYAN-EXCLUSION-REASONS: Wrong topic,wrong topic	10.3201/eid1610.100399
1430	Cerebral cortical thickness in patients with type 2 diabetes	RAYYAN-INCLUSION: {"Yasmin"=>"Excluded", "Eugene"=>"Excluded"} | RAYYAN-EXCLUSION-REASONS: Wrong topic,wrong topic	10.1016/j.jns.2010.08.048
1431	Evaluation of the effect of duration of diabetes mellitus on peripheral neuropathy using the United Kingdom screening test scoring system, bio-thesiometry and aesthesiometry	RAYYAN-INCLUSION: {"Nana Efua"=>"Excluded", "Eugene"=>"Excluded", "Kezia"=>"Excluded"} | RAYYAN-EXCLUSION-REASONS: wrong topic
1432	Epidemiology of conventional cardiovascular risk factors among hypertensive subjects with normal and impaired fasting glucose	RAYYAN-INCLUSION: {"Eugene"=>"Excluded", "Kezia"=>"Excluded"} | RAYYAN-EXCLUSION-REASONS: wrong topic,wrong demographic	10.7196/samj.3180
1433	Aggregate cardiovascular risk is a stronger statistical correlate of clinically evident diabetic peripheral neuropathy than HbA1c alone	RAYYAN-INCLUSION: {"Yasmin"=>"Excluded", "Eugene"=>"Excluded"} | RAYYAN-EXCLUSION-REASONS: Wrong topic,wrong topic	10.1016/s0027-9684(15)30656-8
1434	The effect of home visits on the quality of life of children and adolescents with type 1 diabetes mellitus	RAYYAN-INCLUSION: {"Yasmin"=>"Excluded", "Eugene"=>"Excluded"} | RAYYAN-EXCLUSION-REASONS: Wrong topic,wrong topic	10.1111/j.1399-5448.2010.00707.x
1435	[Screening of silent myocardial ischaemia by dobutamine stress echocardiography among type 2 diabetics at high cardiovascular risk in Senegal]	RAYYAN-INCLUSION: {"Eugene"=>"Excluded"} | RAYYAN-EXCLUSION-REASONS: wrong topic	10.1016/j.ancard.2010.07.001
1436	[Arterial hypertension in black subjects over 50 years of age in Lomé: epidemiological aspects and evaluation of cardiovascular risk (prospective and longitudinal study of 1485 patients)]	RAYYAN-INCLUSION: {"Yasmin"=>"Excluded", "Eugene"=>"Excluded"} | RAYYAN-EXCLUSION-REASONS: Wrong topic,wrong topic	10.1016/j.ancard.2010.07.002
1437	Diabetes in sub-Saharan Africa: health care perspectives, challenges, and the economic burden of disease	RAYYAN-INCLUSION: {"Yasmin"=>"Excluded", "Eugene"=>"Excluded"} | RAYYAN-EXCLUSION-REASONS: Wrong topic,wrong topic	10.1016/s0027-9684(15)30643-x
1438	Complementary and alternative medicine use in diabetes mellitus	RAYYAN-INCLUSION: {"Yasmin"=>"Excluded", "Eugene"=>"Excluded"} | RAYYAN-EXCLUSION-REASONS: Wrong topic,wrong topic	10.4314/wajm.v29i3.68213
1439	Diabetes and acute Charcot neuroarthropathy--a call for heightened vigilance	RAYYAN-INCLUSION: {"Yasmin"=>"Excluded", "Eugene"=>"Excluded"} | RAYYAN-EXCLUSION-REASONS: Wrong topic,wrong topic
1440	Clinical profile of haemodialysis patients with diabetic nephropathy leading to end stage renal disease	RAYYAN-INCLUSION: {"Yasmin"=>"Excluded", "Eugene"=>"Excluded"} | RAYYAN-EXCLUSION-REASONS: Wrong topic,wrong topic	10.4314/njm.v19i2.56505
1441	Childhood diabetes mellitus in Kano, North West, Nigeria	RAYYAN-INCLUSION: {"Yasmin"=>"Excluded", "Eugene"=>"Excluded"} | RAYYAN-EXCLUSION-REASONS: Wrong topic,wrong topic	10.4314/njm.v19i2.56502
1442	Experimental encephalomyocarditis virus infection in small laboratory rodents	RAYYAN-INCLUSION: {"Nana Efua"=>"Excluded", "Eugene"=>"Excluded", "Kezia"=>"Excluded"} | RAYYAN-EXCLUSION-REASONS: wrong topic,wrong demographic	10.1016/j.jcpa.2010.05.001
1443	A comparison of two measures of quality of life of Nigerian clinic patients with type 2 diabetes mellitus	RAYYAN-INCLUSION: {"Yasmin"=>"Excluded", "Eugene"=>"Excluded"} | RAYYAN-EXCLUSION-REASONS: Wrong topic,wrong topic
1444	Assessment of limited joint mobility of the hand in Black Africans with diabetes mellitus and in non-diabetics	RAYYAN-INCLUSION: {"Yasmin"=>"Excluded", "Eugene"=>"Excluded"} | RAYYAN-EXCLUSION-REASONS: Wrong topic,wrong topic
1445	Audit of diabetic soft tissue infection and foot disease in Accra	RAYYAN-INCLUSION: {"Yasmin"=>"Excluded", "Eugene"=>"Excluded"} | RAYYAN-EXCLUSION-REASONS: Wrong topic,wrong topic	10.4314/wajm.v29i2.68202
1446	Alcohol consumption and risk of recurrent cardiovascular events and mortality in patients with clinically manifest vascular disease and diabetes mellitus: the Second Manifestations of ARTerial (SMART) disease study	RAYYAN-INCLUSION: {"Yasmin"=>"Excluded", "Eugene"=>"Excluded"} | RAYYAN-EXCLUSION-REASONS: Wrong topic,wrong topic	10.1016/j.atherosclerosis.2010.04.034
1447	Blood pressure response to an exercise treadmill test, and echocardiographic left ventricular geometry in Nigerian normotensive diabetics	RAYYAN-INCLUSION: {"Yasmin"=>"Excluded", "Eugene"=>"Excluded"} | RAYYAN-EXCLUSION-REASONS: Wrong topic,wrong topic
1448	Diabetes, sexual dysfunction and therapeutic exercise: a 20 year review	RAYYAN-INCLUSION: {"Yasmin"=>"Excluded", "Eugene"=>"Excluded"} | RAYYAN-EXCLUSION-REASONS: Wrong topic,wrong topic	10.2174/157339910791658907
1449	Glycaemic control, dyslipidaemia and metabolic syndrome among recently diagnosed diabetes mellitus patients in Tamale Teaching Hospital, Ghana	RAYYAN-INCLUSION: {"Nana Efua"=>"Excluded", "Eugene"=>"Excluded", "Kezia"=>"Excluded"} | RAYYAN-EXCLUSION-REASONS: wrong topic	10.4314/wajm.v29i1.55946
1450	Determinants of previous dilated eye examination among type II diabetics in Southwestern Nigeria	RAYYAN-INCLUSION: {"Yasmin"=>"Excluded", "Eugene"=>"Excluded"} | RAYYAN-EXCLUSION-REASONS: Wrong topic,wrong topic	10.1016/j.ejim.2010.01.009
1451	Depression among medical outpatients with diabetes: a cross-sectional study at Jos University Teaching Hospital, Jos, Nigeria	RAYYAN-INCLUSION: {"Yasmin"=>"Excluded", "Eugene"=>"Excluded"} | RAYYAN-EXCLUSION-REASONS: Wrong topic,wrong topic	10.4103/1596-3519.62617
1452	Circulating adiponectin is associated with obesity and serum lipids in West Africans	RAYYAN-INCLUSION: {"Yasmin"=>"Excluded", "Eugene"=>"Excluded"} | RAYYAN-EXCLUSION-REASONS: Wrong topic,wrong topic	10.1210/jc.2009-2765
1453	The usefulness of total cholesterol and high density lipoprotein--cholesterol ratio in interpreting lipid profile results of diabetes mellitus patients	RAYYAN-INCLUSION: {"Yasmin"=>"Excluded", "Eugene"=>"Excluded"} | RAYYAN-EXCLUSION-REASONS: Wrong topic,wrong topic
1454	Fabrication of nanoindented electrodes for glucose detection	RAYYAN-INCLUSION: {"Nana Efua"=>"Excluded", "Eugene"=>"Excluded", "Kezia"=>"Excluded"} | RAYYAN-EXCLUSION-REASONS: wrong topic,wrong demographic	10.1177/193229681000400212
1455	Trends in vascular risk factors and medication use in patients with various manifestations of vascular diseases or type 2 diabetes mellitus from 1996 to 2007: the Second Manifestations of ARTerial disease study	RAYYAN-INCLUSION: {"Yasmin"=>"Excluded", "Eugene"=>"Excluded"} | RAYYAN-EXCLUSION-REASONS: Wrong topic,wrong topic	10.1097/HJR.0b013e328336a0f8
1456	Progression of cerebral atrophy and white matter hyperintensities in patients with type 2 diabetes	RAYYAN-INCLUSION: {"Eugene"=>"Excluded"} | RAYYAN-EXCLUSION-REASONS: wrong topic	10.2337/dc09-1923
1457	Diabetic retinopathy in a Nigerian community	RAYYAN-INCLUSION: {"Yasmin"=>"Excluded", "Eugene"=>"Excluded", "Kezia"=>"Excluded"} | RAYYAN-EXCLUSION-REASONS: Wrong topic,wrong topic
1458	Menopausal symptoms and the metabolic syndrome in Nigerian women with type 2 diabetes mellitus	RAYYAN-INCLUSION: {"Nana Efua"=>"Excluded", "Eugene"=>"Excluded", "Kezia"=>"Excluded"} | RAYYAN-EXCLUSION-REASONS: wrong topic	10.3109/13697130903568526
1459	Pattern and outcome of diabetic admissions at a federal medical center: a 5-year review	RAYYAN-INCLUSION: {"Nana Efua"=>"Excluded", "Eugene"=>"Excluded"} | RAYYAN-EXCLUSION-REASONS: wrong topic	10.4103/1596-3519.59584
1460	Classification and dramatic epidemic of diabetes mellitus in Kinshasa Hinterland: the prominent role of type 2 diabetes and lifestyle changes among Africans	RAYYAN-INCLUSION: {"Yasmin"=>"Excluded", "Eugene"=>"Excluded"} | RAYYAN-EXCLUSION-REASONS: Wrong topic,wrong topic	10.4314/njm.v18i3.51202
1461	Thrombotic thrombocytopenic purpura associated with Staphylococcus aureus endocarditis in a diabetic with furunculosis	RAYYAN-INCLUSION: {"Yasmin"=>"Excluded", "Eugene"=>"Excluded"} | RAYYAN-EXCLUSION-REASONS: Wrong topic,wrong topic	10.4314/njm.v18i4.51257
1462	[Relationship between pulse pressure, visual impairement and severity of diabetic retinopathy in sub-Saharan Africa]	RAYYAN-INCLUSION: {"Eugene"=>"Excluded"} | RAYYAN-EXCLUSION-REASONS: wrong topic
1463	[Frequency and causes of blindness and poor vision in Congolese diabetic patients]	RAYYAN-INCLUSION: {"Nana Efua"=>"Excluded", "Eugene"=>"Excluded", "Kezia"=>"Excluded"} | RAYYAN-EXCLUSION-REASONS: wrong topic
1464	Leisure-time physical activity and risk of type 2 diabetes in patients with established vascular disease or poorly controlled vascular risk factors	RAYYAN-INCLUSION: {"Nana Efua"=>"Excluded", "Eugene"=>"Excluded", "Kezia"=>"Excluded"} | RAYYAN-EXCLUSION-REASONS: wrong topic	10.1016/j.diabres.2009.12.001
1465	Thyroid dysfunction in type 2 diabetics seen at the University College Hospital, Ibadan, Nigeria	RAYYAN-INCLUSION: {"Yasmin"=>"Excluded", "Eugene"=>"Excluded"} | RAYYAN-EXCLUSION-REASONS: Wrong topic,wrong topic
1466	[Epidemiologic and therapeutic study of amputations consecutive of the complications of the diabetes]	RAYYAN-INCLUSION: {"Eugene"=>"Excluded", "Kezia"=>"Excluded"} | RAYYAN-EXCLUSION-REASONS: wrong topic
1467	[Associative factors related to ischemia during rest electrocardiograms in type 2 diabetics]	RAYYAN-INCLUSION: {"Yasmin"=>"Excluded", "Eugene"=>"Excluded"} | RAYYAN-EXCLUSION-REASONS: Wrong topic,wrong topic
1468	[Cerebrovascular accidents: risk factors, clinical course and prognosis in the Cardiology "B" Service of the du Point G University Hospital Center, Bamako]	RAYYAN-INCLUSION: {"Yasmin"=>"Excluded", "Eugene"=>"Excluded"} | RAYYAN-EXCLUSION-REASONS: Wrong topic,wrong topic
1469	[Cystocele: clinical and therapeutic aspects in the Urology Service of the Gabriel Toure University Hospital Center]	RAYYAN-INCLUSION: {"Yasmin"=>"Excluded", "Eugene"=>"Excluded"} | RAYYAN-EXCLUSION-REASONS: Wrong topic,wrong topic
1470	[Major cardiovascular risk factors according to gender in the hospital environment]	RAYYAN-INCLUSION: {"Nana Efua"=>"Excluded", "Eugene"=>"Excluded", "Kezia"=>"Excluded"} | RAYYAN-EXCLUSION-REASONS: wrong topic,wrong demographic
1471	Conservative management of diabetic forefoot ulceration complicated by underlying osteomyelitis: the benefits of magnetic resonance imaging	RAYYAN-INCLUSION: {"Yasmin"=>"Excluded", "Eugene"=>"Excluded"} | RAYYAN-EXCLUSION-REASONS: Wrong topic,wrong topic	10.1111/j.1464-5491.2009.02828.x
1472	Determinants of glycaemic control in type 2 diabetes African patients monitored by physicians from 1991 to 2004 in Cote d'Ivoire	RAYYAN-INCLUSION: {"Yasmin"=>"Excluded", "Eugene"=>"Excluded"} | RAYYAN-EXCLUSION-REASONS: Wrong topic,wrong topic	10.1016/j.trstmh.2009.10.011
1473	Diabetes foot ulceration in a Nigerian hospital: in-hospital mortality in relation to the presenting demographic, clinical and laboratory features	RAYYAN-INCLUSION: {"Yasmin"=>"Excluded", "Eugene"=>"Excluded"} | RAYYAN-EXCLUSION-REASONS: Wrong topic,wrong topic	10.1111/j.1742-481X.2009.00627.x
1474	Basal insulin resistance and secretion in Nigerians with type 2 diabetes mellitus	RAYYAN-INCLUSION: {"Yasmin"=>"Excluded", "Eugene"=>"Excluded"} | RAYYAN-EXCLUSION-REASONS: Wrong topic,wrong topic	10.1089/met.2009.0002
1475	A 4 year follow-up study of cognitive functioning in patients with type 2 diabetes mellitus	RAYYAN-INCLUSION: {"Yasmin"=>"Excluded", "Eugene"=>"Excluded"} | RAYYAN-EXCLUSION-REASONS: Wrong topic,wrong topic	10.1007/s00125-009-1571-9
1476	Rising trend and indications of caesarean section at the university of Maiduguri teaching hospital, Nigeria	RAYYAN-INCLUSION: {"Eugene"=>"Excluded"} | RAYYAN-EXCLUSION-REASONS: wrong topic	10.4103/1596-3519.56242
1477	MR spectroscopy of cerebral white matter in type 2 diabetes; no association with clinical variables and cognitive performance	RAYYAN-INCLUSION: {"Nana Efua"=>"Excluded", "Eugene"=>"Excluded", "Kezia"=>"Excluded"} | RAYYAN-EXCLUSION-REASONS: wrong topic,wrong demographic	10.1007/s00234-009-0598-4
1478	Are the symptoms of diabetic peripheral neuropathy in Nigerian patients objective? An evaluation using the United Kingdom Screening Test (UKST) and Bio-Thesiometry	RAYYAN-INCLUSION: {"Yasmin"=>"Excluded", "Eugene"=>"Excluded"} | RAYYAN-EXCLUSION-REASONS: Wrong topic,wrong topic
1479	Chronic kidney disease screening and renoprotection in type 2 diabetes	RAYYAN-INCLUSION: {"Yasmin"=>"Excluded", "Eugene"=>"Excluded"} | RAYYAN-EXCLUSION-REASONS: Wrong topic,wrong topic	10.4103/1596-3519.55765
1480	Prevalence of acanthosis nigricans and its correlates in a cross-section of Nigerians with type 2 diabetes mellitus	RAYYAN-INCLUSION: {"Eugene"=>"Excluded"} | RAYYAN-EXCLUSION-REASONS: wrong topic	10.1258/td.2009.080255
1481	Left ventricular geometric patterns in normotensive type 2 diabetic patients in Nigeria: an echocardiographic study	RAYYAN-INCLUSION: {"Nana Efua"=>"Excluded", "Eugene"=>"Excluded", "Kezia"=>"Excluded"} | RAYYAN-EXCLUSION-REASONS: wrong topic	10.1111/j.1751-7141.2009.00033.x
1482	Prevalence and time trends in diabetes and physical inactivity among adult West African populations: the epidemic has arrived	RAYYAN-INCLUSION: {"Eugene"=>"Excluded"} | RAYYAN-EXCLUSION-REASONS: wrong topic	10.1016/j.puhe.2009.07.009
1483	Cervical necrotizing fasciitis: case series and review of literature	RAYYAN-INCLUSION: {"Yasmin"=>"Excluded", "Eugene"=>"Excluded"} | RAYYAN-EXCLUSION-REASONS: Wrong topic,wrong topic	10.4314/njm.v18i2.45066
1484	Frequency and correlates of sexual dysfunction in women with diabetes mellitus	RAYYAN-INCLUSION: {"Nana Efua"=>"Excluded", "Eugene"=>"Excluded", "Kezia"=>"Excluded"} | RAYYAN-EXCLUSION-REASONS: wrong topic	10.1111/j.1743-6109.2009.01396.x
1485	Hepatitis C Virus infection in apparentenly healthy individuals with family history of diabetes in Vom, Plateau State Nigeria	RAYYAN-INCLUSION: {"Nana Efua"=>"Excluded", "Eugene"=>"Excluded", "Kezia"=>"Excluded"} | RAYYAN-EXCLUSION-REASONS: wrong topic,wrong demographic	10.1186/1743-422X-6-110
1486	Assessing limb ischaemia using Doppler in a patient with diabetes mellitus	RAYYAN-INCLUSION: {"Yasmin"=>"Excluded", "Eugene"=>"Excluded"} | RAYYAN-EXCLUSION-REASONS: Wrong topic,wrong topic
1487	Occurrence of hepatitis C virus infection in type 2 diabetic patients attending Plateau state specialist hospital Jos Nigeria	RAYYAN-INCLUSION: {"Nana Efua"=>"Excluded", "Eugene"=>"Excluded"} | RAYYAN-EXCLUSION-REASONS: wrong topic	10.1186/1743-422X-6-98
1488	Admixture mapping of quantitative trait loci for BMI in African Americans: evidence for loci on chromosomes 3q, 5q, and 15q	RAYYAN-INCLUSION: {"Yasmin"=>"Excluded", "Eugene"=>"Excluded"} | RAYYAN-EXCLUSION-REASONS: Wrong topic,wrong topic	10.1038/oby.2009.24
1489	Glycated haemoglobin and glycaemic control of diabetics in Ilorin	RAYYAN-INCLUSION: {"Nana Efua"=>"Excluded", "Eugene"=>"Excluded", "Kezia"=>"Excluded"} | RAYYAN-EXCLUSION-REASONS: wrong topic
1490	Evaluation of "care of the foot" as a risk factor for diabetic foot ulceration: the role of internal physicians	RAYYAN-INCLUSION: {"Nana Efua"=>"Excluded", "Eugene"=>"Excluded", "Kezia"=>"Excluded"} | RAYYAN-EXCLUSION-REASONS: wrong topic
1491	Stroke at the university of port harcourt teaching hospital, rivers state, Nigeria	RAYYAN-INCLUSION: {"Yasmin"=>"Excluded", "Eugene"=>"Excluded"} | RAYYAN-EXCLUSION-REASONS: Wrong topic,wrong topic	10.1258/td.2008.080285
1492	Low plasma HDL-c, a vascular risk factor in high risk patients independent of LDL-c	RAYYAN-INCLUSION: {"Nana Efua"=>"Excluded", "Eugene"=>"Excluded", "Kezia"=>"Excluded"} | RAYYAN-EXCLUSION-REASONS: wrong topic,wrong demographic	10.1111/j.1365-2362.2009.02155.x
1493	The relative incidence of diabetes mellitus in ABO/Rhesus blood groups in South-Eastern Nigeria	RAYYAN-INCLUSION: {"Yasmin"=>"Excluded", "Eugene"=>"Excluded"} | RAYYAN-EXCLUSION-REASONS: Wrong topic,wrong topic	10.4314/njps.v23i1-2.54897
1494	Which factors actually influence the development and progression of overt nephropathy in Nigerian diabetics?	RAYYAN-INCLUSION: {"Yasmin"=>"Excluded", "Eugene"=>"Excluded"} | RAYYAN-EXCLUSION-REASONS: Wrong topic,wrong topic	10.4314/cajm.v55i5-8.63637
1495	Obesity in emerging nations: evolutionary origins and the impact of a rapid nutrition transition	RAYYAN-INCLUSION: {"Nana Efua"=>"Excluded", "Eugene"=>"Excluded"} | RAYYAN-EXCLUSION-REASONS: wrong topic	10.1159/000209972
1496	Sociodemographic determinants of attrition in hospital based therapeutic exercise programme for type 2 diabetes patients	RAYYAN-INCLUSION: {"Yasmin"=>"Excluded", "Eugene"=>"Excluded"} | RAYYAN-EXCLUSION-REASONS: Wrong topic,wrong topic
1497	An unusual case of total maxillary sequestration in a diabetic patient	RAYYAN-INCLUSION: {"Yasmin"=>"Excluded", "Eugene"=>"Excluded"} | RAYYAN-EXCLUSION-REASONS: Wrong topic,wrong topic
1498	Correlates of cardiac autonomic neuropathy in Nigerian patients with type 2 diabetes mellitus	RAYYAN-INCLUSION: {"Yasmin"=>"Excluded", "Eugene"=>"Excluded"} | RAYYAN-EXCLUSION-REASONS: Wrong topic,wrong topic
1499	Cognitive dysfunction and its clinical and radiological determinants in patients with symptomatic arterial disease and diabetes	RAYYAN-INCLUSION: {"Yasmin"=>"Excluded", "Eugene"=>"Excluded"} | RAYYAN-EXCLUSION-REASONS: Wrong topic,wrong topic	10.1016/j.jns.2009.02.337
1500	Type 1 diabetes mellitus in the African population: epidemiology and management challenges	RAYYAN-INCLUSION: {"Yasmin"=>"Excluded", "Eugene"=>"Excluded"} | RAYYAN-EXCLUSION-REASONS: Wrong topic,wrong topic
1501	Screening for gestational diabetes mellitus in Nigerian pregnant women using fifty-gram oral glucose challenge test	RAYYAN-INCLUSION: {"Eugene"=>"Excluded"} | RAYYAN-EXCLUSION-REASONS: wrong topic
1502	Erectile dysfunction and its relationship with cardiovascular risk factors and disease	RAYYAN-INCLUSION: {"Eugene"=>"Excluded", "Kezia"=>"Excluded"} | RAYYAN-EXCLUSION-REASONS: wrong topic,wrong demographic
1503	Knowledge of diabetes and hypertension care among health care workers in southwest Nigeria	RAYYAN-INCLUSION: {"Nana Efua"=>"Excluded", "Eugene"=>"Excluded", "Kezia"=>"Excluded"} | RAYYAN-EXCLUSION-REASONS: wrong topic	10.3810/pgm.2009.01.1965
1504	Chronic calcific pancreatitis presenting with stunting and diabetes mellitus	RAYYAN-INCLUSION: {"Yasmin"=>"Excluded", "Eugene"=>"Excluded"} | RAYYAN-EXCLUSION-REASONS: Wrong topic,wrong topic
1505	Seroprevalence of hepatitis C virus infection in Nigerians with type 2 diabetes mellitus	RAYYAN-INCLUSION: {"Yasmin"=>"Excluded", "Eugene"=>"Excluded"} | RAYYAN-EXCLUSION-REASONS: Wrong topic,wrong topic
1506	The prevalence of autoimmune diabetes among diabetes mellitus patients in Kumasi, Ghana	RAYYAN-INCLUSION: {"Yasmin"=>"Excluded", "Eugene"=>"Excluded"} | RAYYAN-EXCLUSION-REASONS: Wrong topic,wrong topic	10.3923/pjbs.2008.2320.2325
1507	Herbs in orthodox practice: a view by medical students	RAYYAN-INCLUSION: {"Nana Efua"=>"Excluded", "Eugene"=>"Excluded", "Kezia"=>"Excluded"} | RAYYAN-EXCLUSION-REASONS: wrong topic,wrong demographic	10.4314/ajtcam.v6i2.57092
1508	Consumption of guava (Psidium guajava L) and noni (Morinda citrifolia L) may protect betel quid-chewing Papua New Guineans against diabetes	RAYYAN-INCLUSION: {"Yasmin"=>"Excluded", "Eugene"=>"Excluded"} | RAYYAN-EXCLUSION-REASONS: Wrong topic,wrong topic
1509	[The management of cerebrovascular events]	RAYYAN-INCLUSION: {"Yasmin"=>"Excluded", "Eugene"=>"Excluded"} | RAYYAN-EXCLUSION-REASONS: Wrong topic,wrong topic
1510	[Arterial hypertension and the kidney]	RAYYAN-INCLUSION: {"Yasmin"=>"Excluded", "Eugene"=>"Excluded"} | RAYYAN-EXCLUSION-REASONS: Wrong topic,wrong topic
1511	[Fungal infection in the otorinolaryngologic area]	RAYYAN-INCLUSION: {"Nana Efua"=>"Excluded", "Eugene"=>"Excluded", "Kezia"=>"Excluded"} | RAYYAN-EXCLUSION-REASONS: wrong topic,wrong demographic
1512	Prevalence of diabetes in a semi-urban community in Northern Nigeria	RAYYAN-INCLUSION: {"Eugene"=>"Excluded"} | RAYYAN-EXCLUSION-REASONS: wrong topic	10.4314/njm.v17i4.37423
1513	Fetal macrosomia in African women: a study of 249 cases	RAYYAN-INCLUSION: {"Nana Efua"=>"Excluded", "Eugene"=>"Excluded", "Kezia"=>"Excluded"} | RAYYAN-EXCLUSION-REASONS: wrong topic,wrong demographic	10.1007/s00404-008-0780-7
1514	Inventory of antidiabetic plants in selected districts of Lagos State, Nigeria	RAYYAN-INCLUSION: {"Nana Efua"=>"Excluded", "Eugene"=>"Excluded", "Kezia"=>"Excluded"} | RAYYAN-EXCLUSION-REASONS: wrong topic	10.1016/j.jep.2008.10.013
1515	Is asymptomatic peripheral neuropathy present in Nigerian diabetic patients? An assessment using the United Kingdom screening test (UKST) and bio-thesiometry	RAYYAN-INCLUSION: {"Nana Efua"=>"Excluded", "Eugene"=>"Excluded", "Kezia"=>"Excluded"} | RAYYAN-EXCLUSION-REASONS: wrong topic
1516	Frequent occurrence of high gamma-glutamyl transferase and alanine amino transferase among Nigerian patients with type 2 diabetes	RAYYAN-INCLUSION: {"Nana Efua"=>"Excluded", "Eugene"=>"Excluded", "Kezia"=>"Excluded"} | RAYYAN-EXCLUSION-REASONS: wrong topic
1517	Diabetic ketoacidosis: diagnosis and management	RAYYAN-INCLUSION: {"Yasmin"=>"Excluded", "Eugene"=>"Excluded"} | RAYYAN-EXCLUSION-REASONS: Wrong topic,wrong topic
1518	Construction of periventricular white matter hyperintensity maps by spatial normalization of the lateral ventricles	RAYYAN-INCLUSION: {"Yasmin"=>"Excluded", "Eugene"=>"Excluded"} | RAYYAN-EXCLUSION-REASONS: Wrong topic,wrong topic	10.1002/hbm.20651
1519	Hepatitis C virus infection in Nigerians with diabetes mellitus	RAYYAN-INCLUSION: {"Nana Efua"=>"Excluded", "Eugene"=>"Excluded", "Kezia"=>"Excluded"} | RAYYAN-EXCLUSION-REASONS: wrong topic
1520	The relationship between gallstone disease and gall bladder volume	RAYYAN-INCLUSION: {"Yasmin"=>"Excluded", "Eugene"=>"Excluded"} | RAYYAN-EXCLUSION-REASONS: Wrong topic,wrong topic
1521	Depression and disability: comparisons with common physical conditions in the Ibadan study of aging	RAYYAN-INCLUSION: {"Yasmin"=>"Excluded", "Eugene"=>"Excluded"} | RAYYAN-EXCLUSION-REASONS: Wrong topic,wrong topic	10.1111/j.1532-5415.2008.01956.x
1522	Left ventricular diastolic function in normotensive type-2 diabetic subjects	RAYYAN-INCLUSION: {"Nana Efua"=>"Excluded", "Eugene"=>"Excluded", "Kezia"=>"Excluded"} | RAYYAN-EXCLUSION-REASONS: wrong topic	10.1016/s0027-9684(15)31446-2
1523	Adherence to anti-diabetic drug therapy and self management practices among type-2 diabetics in Nigeria	RAYYAN-INCLUSION: {"Yasmin"=>"Excluded", "Eugene"=>"Excluded"} | RAYYAN-EXCLUSION-REASONS: Wrong topic,wrong topic	10.1007/s11096-008-9243-2
1524	[PPAR alpha-L162V, frequency and relationship with type 2 diabetes among black Senegalese people]	RAYYAN-INCLUSION: {"Eugene"=>"Excluded"} | RAYYAN-EXCLUSION-REASONS: wrong topic	10.1684/abc.2008.0253
1525	Role of a diagnostic laboratory in the management of diabetes mellitus	RAYYAN-INCLUSION: {"Eugene"=>"Excluded"} | RAYYAN-EXCLUSION-REASONS: wrong topic
1526	Pattern of dyslipidaemia among Nigerians with type 2 diabetes mellitus	RAYYAN-INCLUSION: {"Nana Efua"=>"Excluded", "Eugene"=>"Excluded"} | RAYYAN-EXCLUSION-REASONS: wrong topic
1527	Regulation of pigment epithelium-derived factor production and release by retinal glial (Müller) cells under hypoxia	RAYYAN-INCLUSION: {"Eugene"=>"Excluded"} | RAYYAN-EXCLUSION-REASONS: wrong topic	10.1167/iovs.08-2201
1528	Exploratory study of plasma total homocysteine and its relationship to short-term outcome in acute ischaemic stroke in Nigerians	RAYYAN-INCLUSION: {"Nana Efua"=>"Excluded", "Eugene"=>"Excluded", "Kezia"=>"Excluded"} | RAYYAN-EXCLUSION-REASONS: wrong topic,wrong demographic	10.1186/1471-2377-8-26
1529	A comparative study of serum ascorbic acid level in people with and without type 2 diabetes in Ibadan, Nigeria	RAYYAN-INCLUSION: {"Yasmin"=>"Excluded", "Eugene"=>"Excluded"} | RAYYAN-EXCLUSION-REASONS: Wrong topic,wrong topic
1530	Validation of an FFQ to assess dietary protein intake in type 2 diabetic subjects attending primary health-care services in Mali	RAYYAN-INCLUSION: {"Yasmin"=>"Excluded", "Eugene"=>"Excluded"} | RAYYAN-EXCLUSION-REASONS: Wrong topic,wrong topic	10.1017/S1368980008002620
[truncated: 1,387 more rows]
